# Supplementary material for: Conformational stability of SARS-CoV-2 glycoprotein spike variants
Source: iScience. 2022 Nov 30;26(1):105696. doi: 10.1016/j.isci.2022.105696 (PMC9710096; doi:10.1016/j.isci.2022.105696)
Supplement: Document S2. Raw data source file [file mmc2.xlsx]

## Sheet: Fig2c-f - HILIC
Time (min)	Fluorescence 420 nm	Fluorescence 420 nm	Fluorescence 420 nm	Fluorescence 420 nm	Fluorescence 420 nm
	Ancestral	D614G	Beta	Gamma	Delta
56.2083	-0.00413	0.000673552	0.00635	0.00155	0.000666462
56.2167	-0.0041	0.000673552	0.00635	0.00152	0.000768994
56.225	-0.00407	0.000673552	0.00635	0.00145	0.00082026
56.2333	-0.00413	0.000673552	0.00633	0.00145	0.000768994
56.2417	-0.00404	0.00068852	0.00633	0.00142	0.000768994
56.25	-0.00395	0.000718455	0.00633	0.00142	0.000717728
56.2583	-0.00389	0.000703488	0.00633	0.00142	0.000717728
56.2667	-0.00386	0.00068852	0.00631	0.00142	0.000768994
56.275	-0.00383	0.000703488	0.00627	0.00135	0.00082026
56.2833	-0.00383	0.000718455	0.00622	0.00135	0.000922793
56.2917	-0.00386	0.000733423	0.00622	0.00142	0.000974059
56.3	-0.00389	0.000733423	0.00625	0.00142	0.000974059
56.3083	-0.00389	0.000733423	0.00625	0.00138	0.000974059
56.3167	-0.0038	0.000748391	0.00625	0.00135	0.00103
56.325	-0.0038	0.000763359	0.0062	0.00131	0.00108
56.3333	-0.00386	0.000763359	0.00622	0.00128	0.00113
56.3417	-0.00389	0.000763359	0.0062	0.00124	0.00113
56.35	-0.00389	0.000778327	0.00616	0.00117	0.00113
56.3583	-0.00389	0.000763359	0.0062	0.00117	0.00103
56.3667	-0.00392	0.000778327	0.0062	0.00121	0.000974059
56.375	-0.00389	0.000778327	0.00618	0.00117	0.000922793
56.3833	-0.00389	0.000778327	0.00612	0.00114	0.00082026
56.3917	-0.0038	0.000808262	0.0061	0.00114	0.000768994
56.4	-0.00383	0.00082323	0.00608	0.0011	0.000768994
56.4083	-0.00386	0.00082323	0.0061	0.00114	0.000615195
56.4167	-0.00383	0.000838198	0.0061	0.00124	0.000615195
56.425	-0.00383	0.000838198	0.00612	0.00124	0.000512663
56.4333	-0.00386	0.000793294	0.00616	0.00128	0.000512663
56.4417	-0.00386	0.000778327	0.00614	0.00131	0.000666462
56.45	-0.00386	0.000748391	0.00616	0.00121	0.000717728
56.4583	-0.00383	0.000733423	0.00614	0.00117	0.000717728
56.4667	-0.00383	0.000703488	0.00616	0.00117	0.000717728
56.475	-0.00392	0.000673552	0.00616	0.00124	0.000768994
56.4833	-0.00398	0.000643616	0.00616	0.00135	0.000768994
56.4917	-0.00401	0.000643616	0.00616	0.00135	0.000871527
56.5	-0.00398	0.000628648	0.00616	0.00135	0.00082026
56.5083	-0.00401	0.000613681	0.00612	0.00131	0.000871527
56.5167	-0.00401	0.000643616	0.00608	0.00128	0.00103
56.525	-0.00395	0.000673552	0.00612	0.00128	0.000974059
56.5333	-0.00392	0.000673552	0.0061	0.00131	0.000922793
56.5417	-0.00392	0.000673552	0.0061	0.00131	0.000974059
56.55	-0.00392	0.00068852	0.00614	0.00135	0.00103
56.5583	-0.00386	0.000718455	0.00614	0.00135	0.00113
56.5667	-0.0038	0.000748391	0.00616	0.00131	0.00113
56.575	-0.00377	0.000733423	0.0062	0.00128	0.00108
56.5833	-0.00377	0.000748391	0.0062	0.00128	0.00108
56.5917	-0.0038	0.000778327	0.00618	0.00128	0.00103
56.6	-0.00377	0.000778327	0.00618	0.00124	0.000922793
56.6083	-0.0038	0.000778327	0.00614	0.00128	0.000871527
56.6167	-0.00383	0.000808262	0.00614	0.00124	0.000871527
56.625	-0.00386	0.00082323	0.00612	0.00124	0.000922793
56.6333	-0.00386	0.000853166	0.00608	0.00124	0.00082026
56.6417	-0.00389	0.00082323	0.00605	0.00124	0.00082026
56.65	-0.00392	0.000793294	0.00603	0.00128	0.000768994
56.6583	-0.00389	0.000793294	0.00603	0.00128	0.000717728
56.6667	-0.00389	0.000793294	0.00599	0.00121	0.000717728
56.675	-0.00383	0.000763359	0.00601	0.00117	0.00082026
56.6833	-0.00386	0.000778327	0.00603	0.00121	0.000922793
56.6917	-0.00389	0.000763359	0.00605	0.00121	0.000974059
56.7	-0.00389	0.000763359	0.00603	0.00117	0.000974059
56.7083	-0.00389	0.000748391	0.00601	0.00121	0.00103
56.7167	-0.00392	0.000748391	0.00605	0.00128	0.00103
56.725	-0.00392	0.000733423	0.00601	0.00131	0.000871527
56.7333	-0.00395	0.000748391	0.00605	0.00128	0.000922793
56.7417	-0.00392	0.000763359	0.00605	0.00131	0.00103
56.75	-0.00398	0.000763359	0.00605	0.00135	0.00113
56.7583	-0.00407	0.000763359	0.00603	0.00138	0.00113
56.7667	-0.00404	0.000748391	0.00599	0.00142	0.00113
56.775	-0.00404	0.000763359	0.00597	0.00148	0.00108
56.7833	-0.00401	0.000718455	0.00597	0.00145	0.00113
56.7917	-0.00401	0.000718455	0.00601	0.00145	0.00108
56.8	-0.00401	0.000718455	0.00601	0.00142	0.00118
56.8083	-0.00401	0.000718455	0.00599	0.00135	0.00123
56.8167	-0.00401	0.000733423	0.00597	0.00131	0.00118
56.825	-0.00401	0.000733423	0.00591	0.00131	0.00118
56.8333	-0.00398	0.000718455	0.00591	0.00131	0.00108
56.8417	-0.00398	0.000718455	0.00591	0.00131	0.00108
56.85	-0.00398	0.000703488	0.00591	0.00135	0.00108
56.8583	-0.00395	0.00068852	0.00591	0.00131	0.00118
56.8667	-0.00398	0.000703488	0.00591	0.00131	0.00113
56.875	-0.00407	0.000718455	0.00588	0.00131	0.00113
56.8833	-0.00407	0.000703488	0.00591	0.00128	0.00113
56.8917	-0.00407	0.000703488	0.00591	0.00135	0.00118
56.9	-0.00407	0.000718455	0.00591	0.00135	0.00123
56.9083	-0.0041	0.00068852	0.00591	0.00135	0.00123
56.9167	-0.00407	0.00068852	0.00588	0.00135	0.00128
56.925	-0.00407	0.000703488	0.00588	0.00135	0.00128
56.9333	-0.00407	0.000703488	0.00586	0.00128	0.00123
56.9417	-0.00413	0.000703488	0.00588	0.00128	0.00128
56.95	-0.00419	0.000718455	0.00588	0.00124	0.00123
56.9583	-0.00413	0.000718455	0.00588	0.00124	0.00118
56.9667	-0.00416	0.000718455	0.00586	0.00131	0.00108
56.975	-0.00416	0.000718455	0.00584	0.00128	0.000974059
56.9833	-0.00413	0.00068852	0.00584	0.00128	0.000974059
56.9917	-0.00416	0.000703488	0.00584	0.00128	0.000922793
57	-0.00416	0.000718455	0.00586	0.00128	0.00082026
57.0083	-0.00419	0.000733423	0.00588	0.00131	0.00082026
57.0167	-0.00413	0.000718455	0.00593	0.00135	0.000768994
57.025	-0.00413	0.000703488	0.00593	0.00138	0.000666462
57.0333	-0.00413	0.000703488	0.00593	0.00142	0.000768994
57.0417	-0.00413	0.000673552	0.00588	0.00145	0.00082026
57.05	-0.0041	0.000673552	0.00591	0.00145	0.000871527
57.0583	-0.0041	0.000658584	0.00593	0.00145	0.000974059
57.0667	-0.0041	0.000658584	0.00593	0.00148	0.000974059
57.075	-0.00413	0.000628648	0.00593	0.00145	0.00108
57.0833	-0.00419	0.000598713	0.00593	0.00138	0.00108
57.0917	-0.00416	0.000583745	0.00591	0.00138	0.00118
57.1	-0.00416	0.000598713	0.00584	0.00138	0.00123
57.1083	-0.00416	0.000598713	0.00582	0.00131	0.00123
57.1167	-0.00413	0.000568777	0.0058	0.00128	0.00113
57.125	-0.00413	0.000583745	0.00582	0.00124	0.00103
57.1333	-0.00413	0.000583745	0.00584	0.00117	0.00108
57.1417	-0.00413	0.000568777	0.00584	0.00114	0.00103
57.15	-0.00407	0.000613681	0.00582	0.00107	0.000922793
57.1583	-0.00401	0.000613681	0.0058	0.00107	0.000974059
57.1667	-0.00398	0.000673552	0.00578	0.00104	0.000974059
57.175	-0.00401	0.000658584	0.0058	0.00107	0.000922793
57.1833	-0.00404	0.000643616	0.00586	0.00107	0.00082026
57.1917	-0.00401	0.000613681	0.00591	0.00104	0.00082026
57.2	-0.00401	0.000643616	0.00593	0.00104	0.000871527
57.2083	-0.00395	0.000628648	0.00593	0.00104	0.000922793
57.2167	-0.00395	0.000643616	0.00591	0.001	0.000922793
57.225	-0.00395	0.000658584	0.00588	0.00107	0.000922793
57.2333	-0.00395	0.000658584	0.00588	0.00104	0.000922793
57.2417	-0.00404	0.000673552	0.00588	0.00104	0.000922793
57.25	-0.00398	0.000628648	0.00591	0.0011	0.000922793
57.2583	-0.00401	0.000613681	0.00588	0.00107	0.000974059
57.2667	-0.00398	0.000613681	0.00591	0.00107	0.00108
57.275	-0.00398	0.000643616	0.00588	0.00114	0.00113
57.2833	-0.00398	0.000643616	0.00591	0.00114	0.00113
57.2917	-0.00401	0.000658584	0.00588	0.00117	0.00113
57.3	-0.00404	0.000643616	0.00591	0.00121	0.00113
57.3083	-0.00401	0.000613681	0.00593	0.00124	0.00118
57.3167	-0.00404	0.000613681	0.00597	0.00131	0.00113
57.325	-0.00404	0.000598713	0.00599	0.00128	0.00113
57.3333	-0.00404	0.000643616	0.00599	0.00131	0.00108
57.3417	-0.00404	0.000673552	0.00599	0.00131	0.000974059
57.35	-0.0041	0.000673552	0.00599	0.00131	0.000922793
57.3583	-0.00407	0.000643616	0.00597	0.00128	0.00082026
57.3667	-0.00413	0.000658584	0.00597	0.00121	0.00082026
57.375	-0.00416	0.000658584	0.00599	0.00121	0.000768994
57.3833	-0.00416	0.000658584	0.00601	0.00117	0.00082026
57.3917	-0.00422	0.000658584	0.00601	0.00114	0.000768994
57.4	-0.00422	0.000628648	0.00601	0.00107	0.000768994
57.4083	-0.00416	0.000628648	0.00603	0.0011	0.000768994
57.4167	-0.00416	0.000583745	0.00605	0.001	0.000768994
57.425	-0.0041	0.000568777	0.00603	0.001	0.000768994
57.4333	-0.00398	0.000583745	0.00603	0.000966717	0.000768994
57.4417	-0.00401	0.000613681	0.00608	0.000966717	0.00082026
57.45	-0.00404	0.000613681	0.00605	0.001	0.000922793
57.4583	-0.00404	0.000568777	0.00603	0.00104	0.000871527
57.4667	-0.00404	0.000553809	0.00599	0.00104	0.000768994
57.475	-0.00401	0.000508906	0.00595	0.00107	0.000717728
57.4833	-0.00401	0.000523874	0.00597	0.0011	0.000717728
57.4917	-0.00401	0.000553809	0.00599	0.00114	0.000615195
57.5	-0.00404	0.000568777	0.00597	0.00117	0.000563929
57.5083	-0.0041	0.000568777	0.00599	0.00124	0.000615195
57.5167	-0.00416	0.000568777	0.00599	0.00124	0.000615195
57.525	-0.00419	0.000553809	0.00597	0.00124	0.000666462
57.5333	-0.0041	0.000538841	0.00599	0.00121	0.000563929
57.5417	-0.00407	0.000568777	0.00601	0.00114	0.000563929
57.55	-0.0041	0.000583745	0.00601	0.0011	0.000717728
57.5583	-0.00413	0.000628648	0.00608	0.00114	0.000768994
57.5667	-0.0041	0.000643616	0.00603	0.00104	0.000768994
57.575	-0.00413	0.000628648	0.00599	0.001	0.000871527
57.5833	-0.00416	0.000583745	0.00601	0.001	0.000922793
57.5917	-0.00416	0.000553809	0.00601	0.001	0.000871527
57.6	-0.00413	0.000568777	0.00601	0.000966717	0.000922793
57.6083	-0.0041	0.000568777	0.00601	0.000966717	0.000974059
57.6167	-0.00413	0.000583745	0.00599	0.001	0.000974059
57.625	-0.00419	0.000583745	0.00595	0.00104	0.000974059
57.6333	-0.00419	0.000598713	0.00593	0.001	0.000871527
57.6417	-0.00419	0.000598713	0.00591	0.001	0.000768994
57.65	-0.00419	0.000568777	0.00586	0.00104	0.000717728
57.6583	-0.00413	0.000583745	0.00586	0.00104	0.000666462
57.6667	-0.0041	0.000628648	0.00582	0.001	0.000615195
57.675	-0.00407	0.000643616	0.0058	0.000897666	0.000768994
57.6833	-0.00404	0.000628648	0.0058	0.000966717	0.000768994
57.6917	-0.00407	0.000643616	0.0058	0.000966717	0.000615195
57.7	-0.00407	0.000628648	0.00578	0.000966717	0.000461396
57.7083	-0.00404	0.000628648	0.00578	0.00104	0.000563929
57.7167	-0.00401	0.000598713	0.00578	0.00107	0.000512663
57.725	-0.00404	0.000583745	0.00578	0.00107	0.000615195
57.7333	-0.00401	0.000598713	0.0058	0.00104	0.000666462
57.7417	-0.00407	0.000613681	0.0058	0.0011	0.000717728
57.75	-0.00407	0.000613681	0.0058	0.00114	0.000717728
57.7583	-0.00404	0.000628648	0.0058	0.00124	0.000717728
57.7667	-0.0041	0.000643616	0.00582	0.00121	0.000615195
57.775	-0.00407	0.000643616	0.0058	0.00114	0.000666462
57.7833	-0.00407	0.000658584	0.0058	0.00117	0.000871527
57.7917	-0.0041	0.000658584	0.0058	0.00117	0.00082026
57.8	-0.0041	0.000658584	0.00578	0.00117	0.00082026
57.8083	-0.00407	0.000658584	0.00578	0.00114	0.000768994
57.8167	-0.0041	0.000643616	0.00576	0.0011	0.00082026
57.825	-0.00407	0.000643616	0.00576	0.00114	0.000871527
57.8333	-0.00407	0.000613681	0.00578	0.00107	0.00082026
57.8417	-0.0041	0.000613681	0.00582	0.00104	0.000768994
57.85	-0.00407	0.000598713	0.00578	0.001	0.000768994
57.8583	-0.00407	0.000583745	0.0058	0.00107	0.00082026
57.8667	-0.0041	0.000598713	0.0058	0.00104	0.000768994
57.875	-0.00407	0.000598713	0.0058	0.001	0.000717728
57.8833	-0.00404	0.000583745	0.00584	0.000966717	0.000768994
57.8917	-0.00404	0.000613681	0.00582	0.001	0.00082026
57.9	-0.00401	0.000628648	0.00582	0.00104	0.000768994
57.9083	-0.00401	0.000628648	0.0058	0.00104	0.000666462
57.9167	-0.00404	0.000628648	0.00578	0.00107	0.000666462
57.925	-0.00404	0.000628648	0.00574	0.00107	0.000768994
57.9333	-0.00404	0.000628648	0.00574	0.0011	0.000768994
57.9417	-0.00401	0.000613681	0.00576	0.00104	0.00082026
57.95	-0.00395	0.000598713	0.00576	0.00104	0.000871527
57.9583	-0.00398	0.000583745	0.00574	0.00104	0.000922793
57.9667	-0.00395	0.000598713	0.00569	0.00107	0.000922793
57.975	-0.00389	0.000613681	0.00567	0.00107	0.000922793
57.9833	-0.00386	0.000628648	0.00567	0.00104	0.000974059
57.9917	-0.00383	0.000628648	0.00567	0.001	0.00103
58	-0.0038	0.000658584	0.00569	0.001	0.000974059
58.0083	-0.00373	0.000673552	0.00569	0.000966717	0.000922793
58.0167	-0.0037	0.000673552	0.00569	0.000932192	0.000974059
58.025	-0.0037	0.000673552	0.00565	0.000897666	0.000871527
58.0333	-0.00373	0.00068852	0.00561	0.000897666	0.000871527
58.0417	-0.0037	0.000718455	0.00557	0.000932192	0.00082026
58.05	-0.00361	0.000703488	0.00557	0.000932192	0.000768994
58.0583	-0.00361	0.000673552	0.00557	0.000966717	0.00082026
58.0667	-0.00358	0.000658584	0.00554	0.000966717	0.00082026
58.075	-0.00355	0.000628648	0.00559	0.000932192	0.00082026
58.0833	-0.00352	0.000598713	0.00557	0.000897666	0.00082026
58.0917	-0.00346	0.000568777	0.00554	0.00086314	0.000871527
58.1	-0.00346	0.000538841	0.0055	0.000828615	0.000871527
58.1083	-0.00343	0.000523874	0.0055	0.000932192	0.000922793
58.1167	-0.00337	0.000523874	0.00552	0.001	0.000922793
58.125	-0.00331	0.000493938	0.00557	0.00104	0.000871527
58.1333	-0.00328	0.00047897	0.00561	0.00104	0.000871527
58.1417	-0.00331	0.00047897	0.00559	0.001	0.000871527
58.15	-0.00331	0.000493938	0.00561	0.001	0.000922793
58.1583	-0.00324	0.000523874	0.00561	0.00107	0.000871527
58.1667	-0.00321	0.000553809	0.00559	0.0011	0.00082026
58.175	-0.00328	0.000583745	0.00559	0.00117	0.000768994
58.1833	-0.00324	0.000598713	0.00563	0.00117	0.000717728
58.1917	-0.00315	0.000613681	0.00565	0.0011	0.000666462
58.2	-0.00315	0.000613681	0.00561	0.0011	0.000563929
58.2083	-0.00312	0.000628648	0.00561	0.0011	0.000461396
58.2167	-0.00306	0.000643616	0.00557	0.00104	0.000512663
58.225	-0.003	0.000658584	0.00557	0.000966717	0.000512663
58.2333	-0.00297	0.000643616	0.00559	0.000966717	0.00041013
58.2417	-0.00288	0.000613681	0.00559	0.000966717	0.00041013
58.25	-0.00285	0.000583745	0.00559	0.000966717	0.000358864
58.2583	-0.00276	0.000583745	0.00563	0.001	0.00041013
58.2667	-0.00276	0.000568777	0.00559	0.001	0.00041013
58.275	-0.00272	0.000553809	0.00559	0.001	0.00041013
58.2833	-0.0026	0.000538841	0.00557	0.000966717	0.000512663
58.2917	-0.00251	0.000508906	0.00559	0.000966717	0.000563929
58.3	-0.00248	0.000493938	0.00559	0.00104	0.000615195
58.3083	-0.00242	0.000493938	0.00563	0.00104	0.000615195
58.3167	-0.0023	0.00047897	0.00559	0.001	0.000615195
58.325	-0.00227	0.000493938	0.00557	0.001	0.000666462
58.3333	-0.0022	0.000493938	0.00557	0.001	0.00082026
58.3417	-0.00208	0.000493938	0.00554	0.00104	0.000871527
58.35	-0.00199	0.000493938	0.00557	0.001	0.00082026
58.3583	-0.00187	0.000523874	0.00554	0.00104	0.000871527
58.3667	-0.00184	0.000553809	0.00557	0.00107	0.00082026
58.375	-0.00178	0.000568777	0.00557	0.00107	0.000871527
58.3833	-0.00174	0.000583745	0.00559	0.0011	0.000871527
58.3917	-0.00162	0.000628648	0.00559	0.00114	0.000871527
58.4	-0.00159	0.000628648	0.00559	0.00117	0.000871527
58.4083	-0.00147	0.000658584	0.00561	0.00114	0.000871527
58.4167	-0.00138	0.000673552	0.00563	0.0011	0.000871527
58.425	-0.00129	0.000643616	0.00563	0.0011	0.000871527
58.4333	-0.00126	0.000628648	0.00565	0.00114	0.000974059
58.4417	-0.00119	0.000613681	0.00567	0.0011	0.000974059
58.45	-0.00113	0.000583745	0.00567	0.00114	0.000922793
58.4583	-0.00104	0.000568777	0.00567	0.00114	0.000871527
58.4667	-0.00094897	0.000583745	0.00563	0.0011	0.000768994
58.475	-0.000857134	0.000583745	0.00559	0.00104	0.00082026
58.4833	-0.000765298	0.000568777	0.00561	0.000966717	0.000768994
58.4917	-0.000704074	0.000568777	0.00565	0.001	0.000768994
58.5	-0.000673463	0.000568777	0.00565	0.00104	0.00082026
58.5083	-0.000581627	0.000553809	0.00563	0.00104	0.000666462
58.5167	-0.000428567	0.000568777	0.00561	0.000966717	0.000615195
58.525	-0.000306119	0.000568777	0.00561	0.000966717	0.000615195
58.5333	-0.000183672	0.000583745	0.00557	0.000966717	0.000717728
58.5417	-6.12239e-05	0.000583745	0.00557	0.000966717	0.00082026
58.55	3.06119e-05	0.000568777	0.00561	0.000932192	0.000974059
58.5583	9.18358e-05	0.000538841	0.00567	0.000966717	0.000871527
58.5667	0.000214284	0.000523874	0.00565	0.001	0.00082026
58.575	0.000336731	0.000523874	0.00565	0.00104	0.000871527
58.5833	0.000551015	0.000508906	0.00565	0.00104	0.000922793
58.5917	0.000704074	0.000508906	0.00563	0.00104	0.000871527
58.6	0.000826522	0.000523874	0.00565	0.000966717	0.000768994
58.6083	0.000918358	0.000538841	0.00565	0.000966717	0.00082026
58.6167	0.00104	0.000568777	0.00567	0.000966717	0.000717728
58.625	0.00119	0.000553809	0.00565	0.000932192	0.000615195
58.6333	0.00132	0.000553809	0.00563	0.000932192	0.000563929
58.6417	0.0015	0.000553809	0.00563	0.000932192	0.000615195
58.65	0.00162	0.000568777	0.00563	0.000966717	0.000717728
58.6583	0.00174	0.000583745	0.00561	0.000897666	0.000666462
58.6667	0.00184	0.000583745	0.00559	0.00086314	0.000563929
58.675	0.00196	0.000568777	0.00563	0.000828615	0.000563929
58.6833	0.00202	0.000583745	0.00561	0.000897666	0.000615195
58.6917	0.00214	0.000568777	0.00561	0.000932192	0.000563929
58.7	0.0023	0.000553809	0.00559	0.000966717	0.000615195
58.7083	0.00239	0.000553809	0.00563	0.001	0.000666462
58.7167	0.00251	0.000538841	0.00563	0.000966717	0.000717728
58.725	0.00263	0.000538841	0.00565	0.000966717	0.000717728
58.7333	0.00279	0.000538841	0.00563	0.000966717	0.000717728
58.7417	0.00288	0.000553809	0.00567	0.000966717	0.000615195
58.75	0.00297	0.000598713	0.00565	0.00104	0.000563929
58.7583	0.00315	0.000628648	0.00565	0.001	0.000666462
58.7667	0.00331	0.000643616	0.00569	0.000966717	0.000666462
58.775	0.00346	0.000628648	0.00569	0.000897666	0.000768994
58.7833	0.00358	0.000643616	0.00571	0.000966717	0.000768994
58.7917	0.00364	0.000658584	0.00565	0.000966717	0.000717728
58.8	0.00373	0.00068852	0.00565	0.000966717	0.000717728
58.8083	0.00383	0.000703488	0.00565	0.001	0.000615195
58.8167	0.00392	0.00068852	0.00565	0.00104	0.000461396
58.825	0.00401	0.00068852	0.00561	0.00114	0.000512663
58.8333	0.0041	0.000658584	0.00559	0.00117	0.000666462
58.8417	0.0041	0.000673552	0.00563	0.00124	0.000717728
58.85	0.0041	0.000673552	0.00559	0.00128	0.000717728
58.8583	0.00413	0.000718455	0.00561	0.00138	0.000768994
58.8667	0.00419	0.000733423	0.00565	0.00138	0.000768994
58.875	0.00429	0.000718455	0.00569	0.00135	0.000871527
58.8833	0.00435	0.000733423	0.00571	0.00135	0.000922793
58.8917	0.00438	0.000733423	0.00567	0.00135	0.000974059
58.9	0.00444	0.000763359	0.00569	0.00135	0.00103
58.9083	0.0045	0.000763359	0.00574	0.00138	0.00113
58.9167	0.00456	0.000763359	0.00576	0.00135	0.00103
58.925	0.00459	0.000748391	0.00571	0.00131	0.000974059
58.9333	0.00468	0.000733423	0.00576	0.00131	0.000922793
58.9417	0.00478	0.000703488	0.00571	0.00128	0.00082026
58.95	0.00478	0.00068852	0.00567	0.00124	0.000768994
58.9583	0.00474	0.000703488	0.00567	0.00124	0.000615195
58.9667	0.00478	0.000703488	0.00567	0.00128	0.000615195
58.975	0.00481	0.000718455	0.00571	0.00128	0.000615195
58.9833	0.00481	0.000718455	0.00571	0.00121	0.000563929
58.9917	0.00474	0.00068852	0.00574	0.00117	0.000615195
59	0.00481	0.000718455	0.00574	0.00117	0.000666462
59.0083	0.00478	0.000718455	0.00576	0.00117	0.000666462
59.0167	0.00474	0.000703488	0.00578	0.00114	0.000768994
59.025	0.00474	0.000733423	0.0058	0.00124	0.000871527
59.0333	0.00465	0.000763359	0.00582	0.00124	0.000871527
59.0417	0.00462	0.000793294	0.00584	0.00121	0.000922793
59.05	0.00462	0.00082323	0.00584	0.00114	0.000922793
59.0583	0.00453	0.000838198	0.00586	0.00117	0.000871527
59.0667	0.00453	0.000868134	0.00586	0.00114	0.000871527
59.075	0.00453	0.000913037	0.00586	0.00114	0.00082026
59.0833	0.00444	0.000913037	0.00588	0.00117	0.000768994
59.0917	0.00438	0.000928005	0.00588	0.00114	0.000717728
59.1	0.00432	0.000942973	0.00588	0.00114	0.000768994
59.1083	0.00422	0.000928005	0.00591	0.00114	0.000666462
59.1167	0.00419	0.000928005	0.00593	0.0011	0.000717728
59.125	0.00419	0.000928005	0.00595	0.00114	0.000717728
59.1333	0.00419	0.000883101	0.00599	0.00117	0.000768994
59.1417	0.00413	0.000883101	0.00601	0.00117	0.00082026
59.15	0.00407	0.000853166	0.00601	0.00117	0.000871527
59.1583	0.00398	0.000838198	0.00599	0.00121	0.000922793
59.1667	0.00389	0.000868134	0.00603	0.00117	0.000871527
59.175	0.00383	0.000853166	0.00608	0.00117	0.000974059
59.1833	0.0038	0.000838198	0.00605	0.00117	0.00103
59.1917	0.00373	0.00082323	0.00605	0.00117	0.00113
59.2	0.00364	0.00082323	0.00605	0.00121	0.00108
59.2083	0.00358	0.000793294	0.00605	0.00117	0.000974059
59.2167	0.00346	0.00082323	0.00605	0.00121	0.000974059
59.225	0.00337	0.000853166	0.00603	0.00124	0.00103
59.2333	0.00328	0.000853166	0.00603	0.00124	0.000974059
59.2417	0.00318	0.000853166	0.00605	0.00124	0.000871527
59.25	0.00303	0.000853166	0.00601	0.00128	0.00082026
59.2583	0.00294	0.000853166	0.00599	0.00124	0.00082026
59.2667	0.00279	0.000883101	0.00601	0.00124	0.000717728
59.275	0.00266	0.000898069	0.00605	0.00124	0.000717728
59.2833	0.0026	0.000883101	0.00605	0.00121	0.000615195
59.2917	0.00248	0.000883101	0.00601	0.00128	0.000717728
59.3	0.00236	0.000883101	0.00599	0.00131	0.00082026
59.3083	0.00227	0.000883101	0.00595	0.00124	0.000717728
59.3167	0.00217	0.000868134	0.00595	0.00124	0.000666462
59.325	0.00208	0.000868134	0.00593	0.00131	0.000768994
59.3333	0.00202	0.000853166	0.00593	0.00124	0.00082026
59.3417	0.0019	0.000838198	0.00591	0.00128	0.000768994
59.35	0.00181	0.00082323	0.00588	0.00124	0.000871527
59.3583	0.00162	0.00082323	0.0058	0.00121	0.000768994
59.3667	0.0015	0.00082323	0.00576	0.00124	0.000768994
59.375	0.00132	0.00082323	0.00574	0.00124	0.000717728
59.3833	0.00116	0.00082323	0.00569	0.00117	0.000666462
59.3917	0.00101	0.000793294	0.00569	0.00114	0.000615195
59.4	0.000857134	0.000778327	0.00571	0.00114	0.000615195
59.4083	0.000765298	0.000763359	0.00574	0.00114	0.000717728
59.4167	0.000612239	0.000733423	0.00571	0.00114	0.000615195
59.425	0.000489791	0.000733423	0.00574	0.00114	0.000666462
59.4333	0.000336731	0.000733423	0.00569	0.00114	0.000666462
59.4417	0.000275507	0.000733423	0.00569	0.00117	0.000717728
59.45	0.00015306	0.000733423	0.00571	0.00117	0.000717728
59.4583	0	0.000718455	0.00574	0.00117	0.000666462
59.4667	-0.000122448	0.000703488	0.00576	0.0011	0.000666462
59.475	-0.000214284	0.000733423	0.00574	0.0011	0.000717728
59.4833	-0.000306119	0.000733423	0.00571	0.00114	0.000717728
59.4917	-0.000489791	0.000763359	0.00569	0.00114	0.000615195
59.5	-0.000642851	0.000793294	0.00569	0.00114	0.000717728
59.5083	-0.000734686	0.000778327	0.00567	0.00114	0.000717728
59.5167	-0.000857134	0.000763359	0.00567	0.00117	0.000717728
59.525	-0.00101	0.000748391	0.00563	0.00117	0.000666462
59.5333	-0.0011	0.000748391	0.00559	0.00114	0.000666462
59.5417	-0.00113	0.000778327	0.00559	0.0011	0.000717728
59.55	-0.00122	0.000793294	0.00561	0.00117	0.000717728
59.5583	-0.00138	0.000763359	0.00561	0.00121	0.000615195
59.5667	-0.0015	0.000748391	0.00559	0.00114	0.000615195
59.575	-0.00162	0.000718455	0.00557	0.00117	0.000563929
59.5833	-0.00171	0.000703488	0.00554	0.00114	0.000512663
59.5917	-0.00184	0.000703488	0.00554	0.0011	0.000512663
59.6	-0.00193	0.000733423	0.00554	0.00114	0.000461396
59.6083	-0.00202	0.000718455	0.00557	0.00114	0.00041013
59.6167	-0.0022	0.00068852	0.00559	0.00114	0.000461396
59.625	-0.00236	0.000658584	0.00557	0.00117	0.000358864
59.6333	-0.00245	0.000658584	0.00557	0.00117	0.000461396
59.6417	-0.00254	0.000658584	0.00557	0.00128	0.000461396
59.65	-0.00269	0.00068852	0.00557	0.00128	0.000512663
59.6583	-0.00282	0.000703488	0.00559	0.00124	0.000615195
59.6667	-0.00294	0.000703488	0.00561	0.00124	0.000666462
59.675	-0.00303	0.000703488	0.00559	0.00124	0.000615195
59.6833	-0.00312	0.00068852	0.0055	0.00128	0.000615195
59.6917	-0.00324	0.000718455	0.00546	0.00128	0.000666462
59.7	-0.00328	0.000733423	0.00546	0.00124	0.000615195
59.7083	-0.00331	0.000763359	0.0055	0.00124	0.000666462
59.7167	-0.00337	0.000748391	0.00548	0.00121	0.000666462
59.725	-0.00343	0.000718455	0.00546	0.00117	0.000563929
59.7333	-0.00343	0.000718455	0.00546	0.00117	0.000512663
59.7417	-0.00343	0.00068852	0.00544	0.00114	0.000512663
59.75	-0.00346	0.000703488	0.0054	0.00114	0.000563929
59.7583	-0.00355	0.000703488	0.0054	0.00114	0.000461396
59.7667	-0.00367	0.00068852	0.00542	0.0011	0.000461396
59.775	-0.0037	0.000673552	0.00546	0.0011	0.000512663
59.7833	-0.0038	0.000658584	0.00546	0.0011	0.000615195
59.7917	-0.00386	0.000643616	0.00548	0.00114	0.000615195
59.8	-0.00392	0.000643616	0.00548	0.0011	0.000563929
59.8083	-0.00395	0.000658584	0.00546	0.00104	0.000563929
59.8167	-0.00404	0.000643616	0.00546	0.001	0.000563929
59.825	-0.0041	0.000658584	0.00546	0.000966717	0.000563929
59.8333	-0.00416	0.000628648	0.00546	0.000966717	0.000461396
59.8417	-0.00419	0.000628648	0.00546	0.00104	0.000461396
59.85	-0.00413	0.000643616	0.00548	0.00104	0.000512663
59.8583	-0.00422	0.000628648	0.00548	0.001	0.000461396
59.8667	-0.00426	0.000583745	0.00546	0.001	0.00041013
59.875	-0.00429	0.000553809	0.00544	0.000966717	0.000358864
59.8833	-0.00438	0.000538841	0.00542	0.000966717	0.000461396
59.8917	-0.00447	0.000523874	0.00542	0.00104	0.00041013
59.9	-0.00456	0.000508906	0.0054	0.00107	0.000358864
59.9083	-0.00459	0.000508906	0.00537	0.00107	0.000358864
59.9167	-0.00459	0.000523874	0.00537	0.00114	0.00041013
59.925	-0.00462	0.000508906	0.00537	0.00107	0.00041013
59.9333	-0.00471	0.000493938	0.0054	0.0011	0.000461396
59.9417	-0.00468	0.000508906	0.00542	0.0011	0.00041013
59.95	-0.00471	0.000568777	0.00546	0.00107	0.00041013
59.9583	-0.00474	0.000598713	0.00548	0.001	0.000461396
59.9667	-0.00474	0.000613681	0.0055	0.000966717	0.00041013
59.975	-0.00471	0.000628648	0.00552	0.000897666	0.000358864
59.9833	-0.00471	0.000643616	0.0055	0.000932192	0.00041013
59.9917	-0.00478	0.000643616	0.0055	0.000966717	0.000358864
60	-0.00474	0.000658584	0.00552	0.000897666	0.000358864
60.0083	-0.00481	0.000673552	0.00554	0.000897666	0.000307598
60.0167	-0.00484	0.00068852	0.00554	0.000897666	0.000256331
60.025	-0.00493	0.00068852	0.00552	0.00086314	0.000205065
60.0333	-0.00496	0.000658584	0.0055	0.00086314	0.000205065
60.0417	-0.00499	0.000658584	0.00548	0.000897666	0.000205065
60.05	-0.00505	0.000658584	0.00548	0.000932192	0.000256331
60.0583	-0.00508	0.000658584	0.0055	0.000966717	0.000307598
60.0667	-0.00511	0.000673552	0.0055	0.000966717	0.000358864
60.075	-0.00505	0.000658584	0.0055	0.000897666	0.00041013
60.0833	-0.00511	0.000643616	0.0055	0.000932192	0.00041013
60.0917	-0.00511	0.000613681	0.00552	0.000897666	0.000461396
60.1	-0.00517	0.000598713	0.00554	0.00086314	0.000512663
60.1083	-0.00514	0.000598713	0.00552	0.00086314	0.000666462
60.1167	-0.00508	0.000598713	0.00552	0.000897666	0.000666462
60.125	-0.00511	0.000598713	0.0055	0.000897666	0.000666462
60.1333	-0.00514	0.000598713	0.0055	0.00086314	0.000615195
60.1417	-0.00511	0.000598713	0.00548	0.000932192	0.000563929
60.15	-0.00511	0.000583745	0.00546	0.000897666	0.000512663
60.1583	-0.00514	0.000598713	0.0055	0.000966717	0.000563929
60.1667	-0.0052	0.000583745	0.00548	0.001	0.000563929
60.175	-0.00514	0.000598713	0.00546	0.00104	0.000563929
60.1833	-0.00514	0.000613681	0.00542	0.00107	0.000615195
60.1917	-0.00511	0.000628648	0.00542	0.00104	0.000512663
60.2	-0.00514	0.000628648	0.00546	0.000966717	0.000563929
60.2083	-0.00514	0.000643616	0.00546	0.00086314	0.000563929
60.2167	-0.00511	0.000628648	0.00544	0.00086314	0.000615195
60.225	-0.00514	0.000643616	0.00546	0.000828615	0.000717728
60.2333	-0.00517	0.000628648	0.0055	0.000794089	0.000768994
60.2417	-0.00517	0.000628648	0.00552	0.000725038	0.000768994
60.25	-0.00517	0.000643616	0.00552	0.000690512	0.000768994
60.2583	-0.00517	0.000658584	0.00554	0.000725038	0.000768994
60.2667	-0.00514	0.000673552	0.00561	0.000725038	0.000768994
60.275	-0.00514	0.000643616	0.00563	0.000794089	0.000717728
60.2833	-0.00514	0.000643616	0.00563	0.00086314	0.000717728
60.2917	-0.00514	0.000643616	0.00567	0.000966717	0.000615195
60.3	-0.00511	0.000643616	0.00567	0.001	0.000512663
60.3083	-0.00511	0.000613681	0.00567	0.001	0.000307598
60.3167	-0.00511	0.000613681	0.00565	0.00104	0.000153799
60.325	-0.00511	0.000613681	0.00567	0.001	0.000205065
60.3333	-0.00517	0.000598713	0.00565	0.00104	0.000205065
60.3417	-0.0052	0.000568777	0.00565	0.001	0.000256331
60.35	-0.00523	0.000553809	0.00567	0.00104	0.000256331
60.3583	-0.00523	0.000538841	0.00567	0.000966717	0.000205065
60.3667	-0.00527	0.000553809	0.00565	0.000897666	0.000102533
60.375	-0.0053	0.000523874	0.00565	0.000828615	5.12663e-05
60.3833	-0.0053	0.00047897	0.00565	0.000828615	0.000153799
60.3917	-0.0053	0.00047897	0.00565	0.000828615	0.000256331
60.4	-0.0053	0.000493938	0.00567	0.000828615	0.000358864
60.4083	-0.0053	0.000523874	0.00565	0.000932192	0.00041013
60.4167	-0.00523	0.000523874	0.00567	0.000897666	0.000307598
60.425	-0.0052	0.000553809	0.00569	0.00086314	0.000256331
60.4333	-0.0052	0.000553809	0.00565	0.000828615	0.000307598
60.4417	-0.00517	0.000583745	0.00563	0.00086314	0.000256331
60.45	-0.00517	0.000598713	0.00561	0.000897666	0.000256331
60.4583	-0.00511	0.000613681	0.00563	0.000966717	0.000307598
60.4667	-0.00511	0.000628648	0.00563	0.000932192	0.00041013
60.475	-0.00505	0.000673552	0.00565	0.000932192	0.00041013
60.4833	-0.00505	0.000673552	0.00565	0.000897666	0.00041013
60.4917	-0.00505	0.000643616	0.00565	0.00086314	0.000307598
60.5	-0.00505	0.000643616	0.00563	0.000932192	0.000307598
60.5083	-0.00502	0.000658584	0.00565	0.000966717	0.000307598
60.5167	-0.00499	0.000673552	0.00569	0.000966717	0.000307598
60.525	-0.00499	0.000658584	0.00569	0.000897666	0.000307598
60.5333	-0.00496	0.000643616	0.00574	0.000897666	0.00041013
60.5417	-0.00496	0.000658584	0.00574	0.000897666	0.000256331
60.55	-0.0049	0.000673552	0.00578	0.000932192	0.000153799
60.5583	-0.0049	0.000658584	0.00582	0.000966717	0.000153799
60.5667	-0.00493	0.000643616	0.00582	0.000897666	0.000102533
60.575	-0.0049	0.000658584	0.00584	0.000897666	0.000102533
60.5833	-0.00484	0.000673552	0.00591	0.000932192	0.000153799
60.5917	-0.00487	0.000658584	0.00595	0.000897666	0.000256331
60.6	-0.00487	0.000643616	0.00597	0.000932192	0.000205065
60.6083	-0.00487	0.000643616	0.00605	0.000932192	0.000205065
60.6167	-0.00484	0.000658584	0.00614	0.000932192	0.000256331
60.625	-0.00478	0.000643616	0.00618	0.000932192	0.000358864
60.6333	-0.00474	0.000628648	0.00618	0.000897666	0.000461396
60.6417	-0.00474	0.000643616	0.00618	0.000932192	0.000461396
60.65	-0.00471	0.000643616	0.00625	0.001	0.000512663
60.6583	-0.00474	0.000643616	0.00633	0.0011	0.000563929
60.6667	-0.00474	0.000643616	0.00635	0.0011	0.000615195
60.675	-0.00471	0.000658584	0.00637	0.00107	0.000615195
60.6833	-0.00468	0.000673552	0.00644	0.00104	0.000615195
60.6917	-0.00468	0.00068852	0.00644	0.00104	0.000666462
60.7	-0.00459	0.00068852	0.00644	0.001	0.000615195
60.7083	-0.00462	0.000718455	0.00646	0.00104	0.000666462
60.7167	-0.00468	0.000718455	0.00652	0.000966717	0.000666462
60.725	-0.00471	0.000733423	0.00659	0.000932192	0.000768994
60.7333	-0.00471	0.000733423	0.00659	0.000897666	0.00082026
60.7417	-0.00471	0.000763359	0.00661	0.00086314	0.00082026
60.75	-0.00471	0.000793294	0.00665	0.000794089	0.000922793
60.7583	-0.00471	0.000763359	0.00667	0.000828615	0.00082026
60.7667	-0.00471	0.000748391	0.00669	0.00086314	0.000768994
60.775	-0.00478	0.000733423	0.00676	0.00086314	0.00082026
60.7833	-0.00484	0.000748391	0.00678	0.000897666	0.000768994
60.7917	-0.00496	0.000748391	0.0068	0.000966717	0.000768994
60.8	-0.00496	0.000763359	0.00686	0.001	0.00082026
60.8083	-0.0049	0.000778327	0.00686	0.0011	0.00082026
60.8167	-0.00487	0.000778327	0.00688	0.00121	0.000768994
60.825	-0.0049	0.000763359	0.0069	0.00128	0.000717728
60.8333	-0.00496	0.000778327	0.00695	0.00131	0.000666462
60.8417	-0.00496	0.000808262	0.00701	0.00128	0.000666462
60.85	-0.00496	0.000838198	0.00701	0.00128	0.000717728
60.8583	-0.00493	0.000838198	0.00701	0.00135	0.000666462
60.8667	-0.00493	0.000838198	0.00701	0.00142	0.000768994
60.875	-0.00487	0.00082323	0.00703	0.00138	0.000768994
60.8833	-0.00487	0.000838198	0.00703	0.00142	0.000717728
60.8917	-0.00493	0.000838198	0.00705	0.00135	0.000717728
60.9	-0.00499	0.000808262	0.00707	0.00128	0.000666462
60.9083	-0.00502	0.000793294	0.00707	0.00128	0.000768994
60.9167	-0.00499	0.000763359	0.00707	0.00121	0.00082026
60.925	-0.00502	0.000733423	0.00705	0.00128	0.00082026
60.9333	-0.00511	0.000733423	0.0071	0.00135	0.000871527
60.9417	-0.0052	0.000763359	0.00707	0.00131	0.00082026
60.95	-0.0053	0.000778327	0.00712	0.00124	0.000768994
60.9583	-0.0053	0.000793294	0.00714	0.00128	0.000717728
60.9667	-0.00536	0.000763359	0.0071	0.00131	0.000768994
60.975	-0.00536	0.000748391	0.0071	0.00135	0.000768994
60.9833	-0.00536	0.000748391	0.0071	0.00145	0.000768994
60.9917	-0.00533	0.000778327	0.00712	0.00145	0.000768994
61	-0.00539	0.00082323	0.0071	0.00145	0.000717728
61.0083	-0.00542	0.000838198	0.00712	0.00148	0.000666462
61.0167	-0.00542	0.000853166	0.0071	0.00142	0.000666462
61.025	-0.00536	0.000838198	0.00705	0.00145	0.000717728
61.0333	-0.00533	0.00082323	0.00701	0.00145	0.000717728
61.0417	-0.00536	0.000808262	0.00697	0.00142	0.000666462
61.05	-0.00539	0.000778327	0.00695	0.00135	0.000768994
61.0583	-0.00539	0.000793294	0.0069	0.00124	0.000717728
61.0667	-0.00536	0.000808262	0.00688	0.00121	0.000768994
61.075	-0.00542	0.000808262	0.0068	0.00114	0.000717728
61.0833	-0.00539	0.000793294	0.00678	0.0011	0.000615195
61.0917	-0.00536	0.000778327	0.00673	0.00107	0.000563929
61.1	-0.00542	0.000778327	0.00665	0.00114	0.000615195
61.1083	-0.00539	0.000763359	0.00665	0.00117	0.000717728
61.1167	-0.00548	0.000763359	0.00663	0.0011	0.000666462
61.125	-0.00551	0.000763359	0.00661	0.00117	0.000615195
61.1333	-0.00548	0.000763359	0.00659	0.00124	0.000563929
61.1417	-0.00551	0.000763359	0.00659	0.00124	0.000666462
61.15	-0.00554	0.000763359	0.00659	0.00128	0.000666462
61.1583	-0.00551	0.000748391	0.00661	0.00124	0.000717728
61.1667	-0.00554	0.000733423	0.00661	0.00135	0.000717728
61.175	-0.00557	0.000748391	0.00661	0.00135	0.000768994
61.1833	-0.00554	0.000748391	0.00661	0.00138	0.000717728
61.1917	-0.0056	0.000763359	0.00661	0.00124	0.000563929
61.2	-0.00557	0.000748391	0.00659	0.00121	0.00041013
61.2083	-0.00557	0.000763359	0.00652	0.00124	0.000461396
61.2167	-0.00563	0.000793294	0.0065	0.00121	0.000563929
61.225	-0.0056	0.00082323	0.0065	0.00121	0.000461396
61.2333	-0.00563	0.000838198	0.0065	0.00121	0.00041013
61.2417	-0.00563	0.000853166	0.0065	0.00121	0.000461396
61.25	-0.0056	0.000868134	0.00652	0.00114	0.000512663
61.2583	-0.0056	0.000853166	0.00652	0.0011	0.000512663
61.2667	-0.00557	0.000838198	0.00654	0.00114	0.000512663
61.275	-0.0056	0.000838198	0.00661	0.00114	0.000461396
61.2833	-0.00557	0.00082323	0.00667	0.00117	0.000563929
61.2917	-0.00554	0.000793294	0.00676	0.00114	0.000615195
61.3	-0.00554	0.000778327	0.00686	0.00114	0.000563929
61.3083	-0.00554	0.000748391	0.00693	0.00114	0.000666462
61.3167	-0.00554	0.000733423	0.00699	0.00114	0.000615195
61.325	-0.00557	0.000718455	0.00705	0.00114	0.000563929
61.3333	-0.0056	0.000703488	0.00712	0.00107	0.000512663
61.3417	-0.00563	0.000703488	0.00724	0.00107	0.000512663
61.35	-0.00566	0.000703488	0.00733	0.001	0.000512663
61.3583	-0.00563	0.00068852	0.00744	0.000966717	0.000512663
61.3667	-0.00569	0.000703488	0.00754	0.001	0.000512663
61.375	-0.00576	0.000718455	0.00767	0.00104	0.000461396
61.3833	-0.00582	0.00068852	0.00778	0.00104	0.000358864
61.3917	-0.00585	0.00068852	0.00786	0.000966717	0.000307598
61.4	-0.00579	0.000703488	0.00799	0.000966717	0.000256331
61.4083	-0.00579	0.000718455	0.00812	0.000966717	0.000256331
61.4167	-0.00579	0.000718455	0.00824	0.001	0.000256331
61.425	-0.00579	0.000718455	0.00839	0.000966717	0.000256331
61.4333	-0.00576	0.000718455	0.00856	0.001	0.000205065
61.4417	-0.00576	0.000733423	0.00869	0.000966717	0.000153799
61.45	-0.00566	0.000748391	0.00886	0.000932192	0.000205065
61.4583	-0.0056	0.000763359	0.00905	0.000897666	0.000256331
61.4667	-0.00554	0.000793294	0.00924	0.000897666	0.000256331
61.475	-0.00554	0.00082323	0.0095	0.000897666	0.000256331
61.4833	-0.00557	0.000793294	0.00971	0.000932192	0.000205065
61.4917	-0.00566	0.000778327	0.00992	0.00086314	0.000256331
61.5	-0.00563	0.000793294	0.01016	0.000828615	0.000205065
61.5083	-0.00563	0.000808262	0.01037	0.000794089	0.000205065
61.5167	-0.00563	0.000793294	0.0106	0.000794089	0.000256331
61.525	-0.00569	0.000778327	0.01079	0.000828615	0.000358864
61.5333	-0.00569	0.000778327	0.011	0.000897666	0.000358864
61.5417	-0.00576	0.000778327	0.01115	0.000828615	0.000307598
61.55	-0.00579	0.000763359	0.0113	0.00086314	0.000307598
61.5583	-0.00572	0.000793294	0.01147	0.00086314	0.000307598
61.5667	-0.00569	0.000793294	0.01164	0.000794089	0.000256331
61.575	-0.00572	0.000793294	0.01185	0.000759564	0.000307598
61.5833	-0.00576	0.000793294	0.01198	0.000759564	0.000358864
61.5917	-0.00576	0.000808262	0.01209	0.000794089	0.00041013
61.6	-0.00582	0.00082323	0.01219	0.000794089	0.00041013
61.6083	-0.00585	0.00082323	0.01236	0.000828615	0.000358864
61.6167	-0.00588	0.000808262	0.01251	0.000794089	0.000358864
61.625	-0.00588	0.00082323	0.0127	0.000794089	0.000358864
61.6333	-0.00594	0.00082323	0.01285	0.000828615	0.000307598
61.6417	-0.00594	0.00082323	0.01302	0.00086314	0.000205065
61.65	-0.00594	0.000853166	0.01317	0.00086314	0.000307598
61.6583	-0.00588	0.000868134	0.01326	0.000966717	0.000358864
61.6667	-0.00585	0.000883101	0.01336	0.001	0.000256331
61.675	-0.00582	0.000898069	0.01347	0.001	0.000205065
61.6833	-0.00588	0.000898069	0.01355	0.000966717	0.000205065
61.6917	-0.00582	0.000913037	0.01362	0.000932192	0.000256331
61.7	-0.00582	0.000942973	0.01366	0.000932192	0.000307598
61.7083	-0.00582	0.000928005	0.01366	0.000966717	0.000358864
61.7167	-0.00576	0.000913037	0.01368	0.000966717	0.000461396
61.725	-0.00576	0.000928005	0.01368	0.000897666	0.000512663
61.7333	-0.00572	0.000913037	0.01366	0.000932192	0.000461396
61.7417	-0.00569	0.000898069	0.01364	0.000932192	0.000358864
61.75	-0.00566	0.000898069	0.01364	0.000897666	0.000358864
61.7583	-0.00572	0.000898069	0.01362	0.000897666	0.000358864
61.7667	-0.00569	0.000883101	0.01358	0.000932192	0.000358864
61.775	-0.00566	0.000883101	0.01351	0.000932192	0.000256331
61.7833	-0.00569	0.000853166	0.01341	0.000932192	0.000205065
61.7917	-0.00566	0.000838198	0.0133	0.000897666	0.000205065
61.8	-0.00566	0.00082323	0.01321	0.00086314	0.000102533
61.8083	-0.00563	0.000793294	0.01311	0.00086314	0.000102533
61.8167	-0.00563	0.000793294	0.01298	0.000794089	5.12663e-05
61.825	-0.00566	0.000763359	0.01287	0.000794089	0.000153799
61.8333	-0.00572	0.000763359	0.01268	0.000794089	0.000205065
61.8417	-0.00569	0.000778327	0.01253	0.000655987	0.000256331
61.85	-0.00563	0.000763359	0.01236	0.000586936	0.000256331
61.8583	-0.00563	0.000748391	0.01222	0.000586936	0.000307598
61.8667	-0.00557	0.000748391	0.01207	0.00055241	0.000358864
61.875	-0.00551	0.000748391	0.01194	0.000483359	0.000358864
61.8833	-0.00548	0.000733423	0.01183	0.000517884	0.000358864
61.8917	-0.00557	0.000748391	0.01171	0.000621461	0.000358864
61.9	-0.0056	0.000718455	0.01156	0.000586936	0.000307598
61.9083	-0.0056	0.00068852	0.01139	0.000621461	0.000307598
61.9167	-0.0056	0.00068852	0.01122	0.000690512	0.000358864
61.925	-0.00563	0.000673552	0.01105	0.000794089	0.000358864
61.9333	-0.00563	0.000643616	0.01092	0.00086314	0.00041013
61.9417	-0.00563	0.000613681	0.01075	0.000897666	0.00041013
61.95	-0.00566	0.000598713	0.01058	0.000966717	0.000461396
61.9583	-0.00569	0.000613681	0.01041	0.00104	0.000461396
61.9667	-0.00569	0.000628648	0.01026	0.00104	0.000512663
61.975	-0.00563	0.000613681	0.01007	0.000966717	0.000512663
61.9833	-0.00563	0.000613681	0.0099	0.000966717	0.000563929
61.9917	-0.0056	0.000643616	0.00977	0.000932192	0.000512663
62	-0.0056	0.000643616	0.00965	0.00086314	0.000461396
62.0083	-0.00554	0.000598713	0.00954	0.000794089	0.000512663
62.0167	-0.00557	0.000583745	0.00941	0.000759564	0.000512663
62.025	-0.00557	0.000598713	0.00922	0.000759564	0.000563929
62.0333	-0.00548	0.000598713	0.00909	0.000759564	0.000512663
62.0417	-0.00542	0.000598713	0.00892	0.000759564	0.000563929
62.05	-0.00548	0.000568777	0.00873	0.000655987	0.000666462
62.0583	-0.00548	0.000568777	0.0086	0.000655987	0.000717728
62.0667	-0.00548	0.000583745	0.00848	0.000655987	0.000768994
62.075	-0.00551	0.000553809	0.00833	0.000655987	0.00082026
62.0833	-0.00551	0.000553809	0.00816	0.000655987	0.000768994
62.0917	-0.00557	0.000583745	0.00803	0.000759564	0.000768994
62.1	-0.00554	0.000583745	0.00786	0.000828615	0.000666462
62.1083	-0.00551	0.000568777	0.00773	0.00086314	0.000615195
62.1167	-0.00548	0.000553809	0.00765	0.000828615	0.000512663
62.125	-0.00551	0.000538841	0.00756	0.000828615	0.000461396
62.1333	-0.00551	0.000538841	0.00746	0.000932192	0.000358864
62.1417	-0.00545	0.000523874	0.00733	0.001	0.000307598
62.15	-0.00545	0.000508906	0.00724	0.001	0.000307598
62.1583	-0.00542	0.000538841	0.00716	0.00107	0.000307598
62.1667	-0.00539	0.000538841	0.00707	0.00114	0.00041013
62.175	-0.00539	0.000538841	0.00703	0.00107	0.00041013
62.1833	-0.00536	0.000568777	0.00697	0.001	0.000358864
62.1917	-0.00536	0.000583745	0.00693	0.00104	0.00041013
62.2	-0.00542	0.000613681	0.00686	0.0011	0.000461396
62.2083	-0.00548	0.000613681	0.00682	0.00107	0.000461396
62.2167	-0.00545	0.000613681	0.00676	0.00107	0.000563929
62.225	-0.00542	0.000613681	0.00671	0.00104	0.000512663
62.2333	-0.00539	0.000613681	0.00663	0.00104	0.000512663
62.2417	-0.00536	0.000598713	0.00654	0.00107	0.000461396
62.25	-0.00536	0.000613681	0.00648	0.001	0.00041013
62.2583	-0.00542	0.000628648	0.00639	0.001	0.00041013
62.2667	-0.00545	0.000598713	0.00633	0.00107	0.000461396
62.275	-0.00545	0.000613681	0.00629	0.00107	0.00041013
62.2833	-0.00542	0.000643616	0.0062	0.001	0.00041013
62.2917	-0.00539	0.000658584	0.00616	0.00104	0.000461396
62.3	-0.00542	0.000658584	0.00612	0.00104	0.000461396
62.3083	-0.00542	0.000658584	0.00601	0.000966717	0.000512663
62.3167	-0.00542	0.00068852	0.00597	0.000966717	0.000512663
62.325	-0.00542	0.000703488	0.00591	0.000932192	0.000512663
62.3333	-0.00548	0.000703488	0.00586	0.000966717	0.000461396
62.3417	-0.00548	0.00068852	0.00584	0.000966717	0.000461396
62.35	-0.00545	0.00068852	0.0058	0.000897666	0.000461396
62.3583	-0.00542	0.000658584	0.00574	0.000897666	0.00041013
62.3667	-0.00542	0.000643616	0.00571	0.000932192	0.00041013
62.375	-0.00545	0.000628648	0.00567	0.000897666	0.00041013
62.3833	-0.00542	0.000613681	0.00561	0.000897666	0.000307598
62.3917	-0.00545	0.000598713	0.00561	0.000932192	0.000205065
62.4	-0.00548	0.000583745	0.00557	0.000932192	0.000153799
62.4083	-0.00548	0.000568777	0.00559	0.000932192	0.000102533
62.4167	-0.00545	0.000568777	0.00557	0.000897666	0.000153799
62.425	-0.00536	0.000568777	0.00552	0.000828615	0.000205065
62.4333	-0.00523	0.000568777	0.0055	0.00086314	0.000256331
62.4417	-0.00523	0.000568777	0.00548	0.00086314	0.000358864
62.45	-0.00523	0.000583745	0.00548	0.00086314	0.00041013
62.4583	-0.00517	0.000568777	0.00548	0.000828615	0.00041013
62.4667	-0.00514	0.000568777	0.0055	0.000794089	0.000461396
62.475	-0.00514	0.000598713	0.0055	0.000794089	0.000512663
62.4833	-0.00511	0.000598713	0.00552	0.000828615	0.000563929
62.4917	-0.00514	0.000583745	0.0055	0.000794089	0.000615195
62.5	-0.00517	0.000583745	0.00548	0.000794089	0.000615195
62.5083	-0.00514	0.000598713	0.00546	0.00086314	0.000563929
62.5167	-0.0052	0.000583745	0.00546	0.00086314	0.000666462
62.525	-0.0052	0.000598713	0.00548	0.00086314	0.000563929
62.5333	-0.00514	0.000583745	0.00546	0.00086314	0.000512663
62.5417	-0.00511	0.000583745	0.00546	0.00086314	0.000461396
62.55	-0.00514	0.000598713	0.00542	0.000932192	0.000563929
62.5583	-0.00514	0.000598713	0.0054	0.000966717	0.000563929
62.5667	-0.00514	0.000583745	0.00535	0.000966717	0.000615195
62.575	-0.00514	0.000583745	0.00533	0.000932192	0.000666462
62.5833	-0.00508	0.000598713	0.00535	0.000932192	0.000768994
62.5917	-0.00511	0.000598713	0.00537	0.000932192	0.000922793
62.6	-0.00505	0.000583745	0.00535	0.000966717	0.00082026
62.6083	-0.00499	0.000568777	0.00531	0.000966717	0.000922793
62.6167	-0.00502	0.000583745	0.00531	0.000932192	0.000871527
62.625	-0.00502	0.000598713	0.00533	0.000966717	0.000871527
62.6333	-0.00502	0.000598713	0.00537	0.000932192	0.00082026
62.6417	-0.00499	0.000598713	0.00533	0.000897666	0.000768994
62.65	-0.00493	0.000598713	0.00533	0.00086314	0.000717728
62.6583	-0.0049	0.000613681	0.00533	0.000897666	0.000615195
62.6667	-0.0049	0.000598713	0.00531	0.000932192	0.000563929
62.675	-0.00487	0.000613681	0.00529	0.000932192	0.000512663
62.6833	-0.00487	0.000643616	0.00531	0.000966717	0.000512663
62.6917	-0.00496	0.000658584	0.00533	0.000932192	0.000512663
62.7	-0.00499	0.000628648	0.00533	0.000932192	0.000512663
62.7083	-0.00502	0.000628648	0.00531	0.000932192	0.000563929
62.7167	-0.00502	0.000643616	0.00533	0.000932192	0.000512663
62.725	-0.00502	0.000643616	0.00535	0.001	0.000615195
62.7333	-0.00505	0.000658584	0.0054	0.00107	0.000615195
62.7417	-0.00505	0.000658584	0.00542	0.00114	0.000615195
62.75	-0.00505	0.000658584	0.00542	0.00117	0.000666462
62.7583	-0.00508	0.000658584	0.0054	0.00114	0.000666462
62.7667	-0.00511	0.000598713	0.00537	0.00107	0.000615195
62.775	-0.00505	0.000583745	0.00542	0.00104	0.000615195
62.7833	-0.00505	0.000598713	0.00542	0.00107	0.000563929
62.7917	-0.00505	0.000613681	0.00546	0.0011	0.000512663
62.8	-0.00502	0.000583745	0.00546	0.00107	0.000563929
62.8083	-0.00505	0.000583745	0.00546	0.00107	0.000512663
62.8167	-0.00508	0.000583745	0.00544	0.00107	0.000512663
62.825	-0.00508	0.000568777	0.00544	0.001	0.000563929
62.8333	-0.00505	0.000553809	0.00544	0.001	0.000512663
62.8417	-0.00502	0.000553809	0.00548	0.001	0.000512663
62.85	-0.00502	0.000613681	0.00548	0.0011	0.000512663
62.8583	-0.00505	0.000628648	0.00548	0.0011	0.000512663
62.8667	-0.00511	0.000643616	0.0055	0.00117	0.000563929
62.875	-0.00514	0.000658584	0.00548	0.00117	0.000666462
62.8833	-0.00517	0.000673552	0.00546	0.00121	0.000615195
62.8917	-0.0052	0.000658584	0.00546	0.00121	0.000666462
62.9	-0.0052	0.000643616	0.0055	0.00124	0.000666462
62.9083	-0.00514	0.000658584	0.00554	0.00128	0.000666462
62.9167	-0.0052	0.000658584	0.00561	0.00131	0.000717728
62.925	-0.00527	0.000673552	0.00563	0.00135	0.000768994
62.9333	-0.00523	0.000673552	0.00569	0.00135	0.000768994
62.9417	-0.0052	0.000658584	0.00571	0.00138	0.000717728
62.95	-0.00517	0.000658584	0.00574	0.00135	0.000768994
62.9583	-0.00511	0.000658584	0.00576	0.00124	0.000666462
62.9667	-0.00508	0.000628648	0.00584	0.00121	0.000615195
62.975	-0.00505	0.000643616	0.00588	0.00114	0.000615195
62.9833	-0.00505	0.000658584	0.00588	0.00114	0.000563929
62.9917	-0.00508	0.000703488	0.00586	0.0011	0.000563929
63	-0.00508	0.000718455	0.00584	0.0011	0.000512663
63.0083	-0.00514	0.000718455	0.00582	0.00107	0.000461396
63.0167	-0.00514	0.000718455	0.0058	0.00107	0.000461396
63.025	-0.0052	0.000718455	0.00582	0.001	0.000563929
63.0333	-0.0052	0.000718455	0.00584	0.001	0.000563929
63.0417	-0.00523	0.000733423	0.00586	0.001	0.000615195
63.05	-0.00527	0.000763359	0.00584	0.00104	0.000717728
63.0583	-0.00527	0.000748391	0.00582	0.0011	0.000768994
63.0667	-0.0053	0.000748391	0.00582	0.0011	0.000768994
63.075	-0.0053	0.000733423	0.00584	0.00107	0.000717728
63.0833	-0.00533	0.000703488	0.00586	0.00104	0.000666462
63.0917	-0.0053	0.000703488	0.00588	0.00104	0.000717728
63.1	-0.00533	0.000718455	0.00588	0.001	0.000768994
63.1083	-0.00536	0.000703488	0.00584	0.000966717	0.000615195
63.1167	-0.00539	0.00068852	0.00584	0.000932192	0.000512663
63.125	-0.00539	0.000673552	0.00582	0.000897666	0.000512663
63.1333	-0.00539	0.000658584	0.00584	0.000897666	0.000461396
63.1417	-0.00542	0.000643616	0.00586	0.00086314	0.000358864
63.15	-0.00542	0.000628648	0.00586	0.000794089	0.000358864
63.1583	-0.00542	0.000628648	0.00591	0.000828615	0.00041013
63.1667	-0.00545	0.000643616	0.00591	0.00086314	0.000461396
63.175	-0.00548	0.000658584	0.00597	0.000828615	0.000358864
63.1833	-0.00545	0.000628648	0.00603	0.000794089	0.00041013
63.1917	-0.00545	0.000643616	0.00605	0.000828615	0.00041013
63.2	-0.00545	0.000673552	0.00608	0.000828615	0.00041013
63.2083	-0.00548	0.000703488	0.00608	0.000932192	0.000461396
63.2167	-0.00551	0.000748391	0.00608	0.000932192	0.000461396
63.225	-0.00551	0.000778327	0.00605	0.000932192	0.000615195
63.2333	-0.00554	0.000793294	0.0061	0.000966717	0.000717728
63.2417	-0.00554	0.000808262	0.00608	0.000932192	0.000768994
63.25	-0.00554	0.000808262	0.0061	0.000966717	0.000666462
63.2583	-0.00551	0.000808262	0.00608	0.000966717	0.000717728
63.2667	-0.00545	0.000838198	0.00601	0.000932192	0.000615195
63.275	-0.00545	0.000838198	0.00597	0.000932192	0.000563929
63.2833	-0.00545	0.00082323	0.00595	0.000932192	0.000563929
63.2917	-0.00539	0.000793294	0.00593	0.000932192	0.000461396
63.3	-0.0053	0.000748391	0.00591	0.000932192	0.000563929
63.3083	-0.00523	0.000718455	0.00593	0.000932192	0.000461396
63.3167	-0.00517	0.00068852	0.00588	0.000966717	0.00041013
63.325	-0.00511	0.000658584	0.00586	0.000966717	0.00041013
63.3333	-0.00511	0.000673552	0.00584	0.000966717	0.00041013
63.3417	-0.00508	0.00068852	0.00584	0.000932192	0.000512663
63.35	-0.00514	0.000673552	0.00584	0.000932192	0.000666462
63.3583	-0.00508	0.000658584	0.00584	0.000932192	0.00082026
63.3667	-0.00508	0.000673552	0.00584	0.000932192	0.000922793
63.375	-0.00508	0.000658584	0.00584	0.000897666	0.000974059
63.3833	-0.00511	0.000703488	0.00584	0.000897666	0.000871527
63.3917	-0.00514	0.000733423	0.00578	0.000897666	0.00082026
63.4	-0.00517	0.000763359	0.00578	0.000828615	0.000871527
63.4083	-0.00517	0.000808262	0.00574	0.000828615	0.000922793
63.4167	-0.00508	0.00082323	0.00574	0.000897666	0.000922793
63.425	-0.00502	0.000808262	0.00569	0.000828615	0.000871527
63.4333	-0.00496	0.000808262	0.00571	0.00086314	0.000871527
63.4417	-0.00496	0.00082323	0.00569	0.00086314	0.000768994
63.45	-0.00493	0.000793294	0.00567	0.000897666	0.000768994
63.4583	-0.00484	0.00082323	0.00569	0.000897666	0.000871527
63.4667	-0.00478	0.00082323	0.00569	0.000897666	0.000922793
63.475	-0.00465	0.000808262	0.00574	0.00086314	0.00108
63.4833	-0.00468	0.00082323	0.00576	0.000897666	0.00113
63.4917	-0.00465	0.000808262	0.00574	0.000932192	0.00103
63.5	-0.00465	0.000808262	0.00569	0.000897666	0.00113
63.5083	-0.00468	0.000808262	0.00567	0.000932192	0.00123
63.5167	-0.00465	0.00082323	0.00565	0.000966717	0.00128
63.525	-0.00459	0.000838198	0.00565	0.000966717	0.00138
63.5333	-0.00459	0.000853166	0.00565	0.001	0.00149
63.5417	-0.00453	0.000883101	0.00561	0.001	0.00144
63.55	-0.0045	0.000883101	0.00557	0.00107	0.00149
63.5583	-0.00447	0.000883101	0.00557	0.0011	0.00149
63.5667	-0.00435	0.000898069	0.00554	0.0011	0.00154
63.575	-0.00422	0.000898069	0.00554	0.00107	0.00149
63.5833	-0.00413	0.000898069	0.00554	0.0011	0.00149
63.5917	-0.00401	0.000928005	0.00557	0.00114	0.00149
63.6	-0.00392	0.000942973	0.00554	0.00114	0.00159
63.6083	-0.00386	0.00095794	0.00552	0.00117	0.00159
63.6167	-0.0038	0.00095794	0.00557	0.00114	0.00159
63.625	-0.00377	0.000972908	0.00559	0.00117	0.00169
63.6333	-0.00373	0.000972908	0.00563	0.00117	0.00179
63.6417	-0.0037	0.000987876	0.00565	0.00121	0.00185
63.65	-0.0037	0.000987876	0.00567	0.00124	0.00185
63.6583	-0.00364	0.00102	0.00567	0.00131	0.0019
63.6667	-0.00361	0.00105	0.00569	0.00131	0.0019
63.675	-0.00358	0.00108	0.00571	0.00128	0.00185
63.6833	-0.00358	0.00111	0.00571	0.00135	0.0019
63.6917	-0.00355	0.00111	0.00578	0.00128	0.00195
63.7	-0.00349	0.00112	0.00578	0.00131	0.00195
63.7083	-0.0034	0.00112	0.0058	0.00135	0.0019
63.7167	-0.00334	0.00114	0.00578	0.00135	0.0019
63.725	-0.00324	0.0012	0.0058	0.00142	0.00185
63.7333	-0.00321	0.00123	0.0058	0.00148	0.0019
63.7417	-0.00315	0.00123	0.0058	0.00152	0.00179
63.75	-0.00315	0.0012	0.0058	0.00152	0.00179
63.7583	-0.00306	0.00118	0.0058	0.00155	0.00174
63.7667	-0.00294	0.00118	0.00578	0.00162	0.00174
63.775	-0.00285	0.00123	0.00574	0.00169	0.00159
63.7833	-0.00279	0.00124	0.00574	0.0018	0.00138
63.7917	-0.00276	0.00123	0.00571	0.0018	0.00128
63.8	-0.00269	0.00124	0.00571	0.00183	0.00113
63.8083	-0.00266	0.00123	0.00574	0.00186	0.00118
63.8167	-0.00254	0.00121	0.00574	0.00183	0.000974059
63.825	-0.00251	0.00123	0.00578	0.00183	0.000974059
63.8333	-0.00248	0.00124	0.00578	0.00186	0.00103
63.8417	-0.00245	0.00129	0.00578	0.0019	0.00103
63.85	-0.00239	0.00129	0.0058	0.0019	0.000974059
63.8583	-0.00233	0.00126	0.00584	0.00183	0.000974059
63.8667	-0.00227	0.00127	0.00582	0.00176	0.000974059
63.875	-0.0022	0.00129	0.00582	0.00176	0.00108
63.8833	-0.00214	0.0013	0.00582	0.00176	0.00108
63.8917	-0.00205	0.0013	0.0058	0.00169	0.00113
63.9	-0.00205	0.0013	0.00582	0.00166	0.00113
63.9083	-0.00202	0.0013	0.00576	0.00162	0.00128
63.9167	-0.00193	0.00132	0.00576	0.00162	0.00123
63.925	-0.00184	0.00132	0.00574	0.00159	0.00123
63.9333	-0.00184	0.00132	0.00569	0.00159	0.00123
63.9417	-0.00181	0.00132	0.00569	0.00162	0.00118
63.95	-0.00181	0.00132	0.00569	0.00169	0.00123
63.9583	-0.00181	0.00129	0.00567	0.00173	0.00118
63.9667	-0.00184	0.00126	0.00565	0.00173	0.00113
63.975	-0.00187	0.00124	0.00565	0.00176	0.00113
63.9833	-0.00184	0.00123	0.00559	0.00173	0.00113
63.9917	-0.00184	0.00126	0.00557	0.00169	0.00103
64	-0.00181	0.00123	0.00557	0.00169	0.000922793
64.0083	-0.00187	0.00123	0.00559	0.00166	0.000922793
64.0167	-0.0019	0.00118	0.00561	0.00169	0.000871527
64.025	-0.00193	0.00118	0.00561	0.00169	0.00082026
64.0333	-0.00193	0.00112	0.00557	0.00169	0.000717728
64.0417	-0.00193	0.00112	0.00557	0.00166	0.000615195
64.05	-0.0019	0.00115	0.00554	0.00166	0.000666462
64.0583	-0.00187	0.00115	0.0055	0.00166	0.000666462
64.0667	-0.00187	0.00114	0.00552	0.00169	0.000666462
64.075	-0.00193	0.00112	0.00554	0.0018	0.000615195
64.0833	-0.00199	0.00111	0.00552	0.00183	0.000563929
64.0917	-0.00199	0.00108	0.0055	0.0018	0.000461396
64.1	-0.00202	0.00109	0.00546	0.00183	0.000512663
64.1083	-0.00202	0.00105	0.00544	0.00183	0.000563929
64.1167	-0.00208	0.00103	0.0054	0.0018	0.000563929
64.125	-0.00214	0.00103	0.0054	0.0018	0.000563929
64.1333	-0.00217	0.000972908	0.0054	0.00176	0.000563929
64.1417	-0.00227	0.000942973	0.0054	0.00173	0.00041013
64.15	-0.00236	0.000898069	0.00537	0.00166	0.00041013
64.1583	-0.00242	0.000868134	0.00531	0.00159	0.000358864
64.1667	-0.00245	0.000868134	0.00531	0.00159	0.00041013
64.175	-0.00248	0.000853166	0.00523	0.00159	0.00041013
64.1833	-0.00248	0.00082323	0.00518	0.00148	0.000307598
64.1917	-0.00245	0.000808262	0.00514	0.00138	0.000256331
64.2	-0.00248	0.000808262	0.00514	0.00135	0.000358864
64.2083	-0.00254	0.00082323	0.00516	0.00131	0.00041013
64.2167	-0.00263	0.00082323	0.00512	0.00128	0.00041013
64.225	-0.00266	0.00082323	0.00512	0.00128	0.000461396
64.2333	-0.00269	0.000853166	0.0051	0.00131	0.000563929
64.2417	-0.00269	0.000838198	0.00508	0.00128	0.000512663
64.25	-0.00272	0.000838198	0.0051	0.00117	0.000512663
64.2583	-0.00279	0.00082323	0.00512	0.0011	0.000615195
64.2667	-0.00291	0.00082323	0.00514	0.0011	0.000666462
64.275	-0.00303	0.00082323	0.00516	0.00114	0.000768994
64.2833	-0.00312	0.000838198	0.00516	0.00121	0.000768994
64.2917	-0.00318	0.000838198	0.00514	0.00124	0.000717728
64.3	-0.00328	0.000838198	0.00512	0.00124	0.000768994
64.3083	-0.00334	0.000838198	0.00512	0.00121	0.000717728
64.3167	-0.00343	0.00082323	0.00514	0.00121	0.000666462
64.325	-0.00352	0.00082323	0.00516	0.00124	0.000615195
64.3333	-0.00352	0.000793294	0.00514	0.00124	0.000666462
64.3417	-0.00361	0.00082323	0.0051	0.00124	0.000615195
64.35	-0.00364	0.000853166	0.0051	0.00124	0.000615195
64.3583	-0.00364	0.000853166	0.00508	0.00124	0.000512663
64.3667	-0.00373	0.000853166	0.00512	0.00121	0.00041013
64.375	-0.00373	0.00082323	0.0051	0.00114	0.000461396
64.3833	-0.00377	0.00082323	0.00514	0.00117	0.000358864
64.3917	-0.0038	0.00082323	0.00514	0.00117	0.00041013
64.4	-0.00383	0.00082323	0.00512	0.00114	0.000461396
64.4083	-0.0038	0.000853166	0.0051	0.00107	0.000615195
64.4167	-0.00386	0.000868134	0.0051	0.0011	0.000563929
64.425	-0.00392	0.000868134	0.00512	0.0011	0.000461396
64.4333	-0.00395	0.000838198	0.0051	0.00114	0.000358864
64.4417	-0.00395	0.000838198	0.00512	0.00121	0.000358864
64.45	-0.00398	0.000838198	0.00506	0.00121	0.00041013
64.4583	-0.00398	0.000868134	0.0051	0.00128	0.000461396
64.4667	-0.00401	0.000898069	0.0051	0.00124	0.00041013
64.475	-0.00398	0.000928005	0.00508	0.00117	0.00041013
64.4833	-0.00401	0.000942973	0.00508	0.00114	0.00041013
64.4917	-0.00404	0.000972908	0.0051	0.00117	0.000307598
64.5	-0.00404	0.000972908	0.00508	0.00121	0.000307598
64.5083	-0.00407	0.000987876	0.00512	0.00128	0.00041013
64.5167	-0.0041	0.001	0.00521	0.00135	0.000512663
64.525	-0.00413	0.00105	0.00521	0.00131	0.000717728
64.5333	-0.00413	0.00105	0.00525	0.00138	0.000666462
64.5417	-0.00416	0.00105	0.00525	0.00135	0.000666462
64.55	-0.00426	0.00106	0.00525	0.00135	0.000717728
64.5583	-0.00432	0.00108	0.00527	0.00148	0.000768994
64.5667	-0.00432	0.00111	0.00529	0.00152	0.000717728
64.575	-0.00432	0.00114	0.00531	0.00152	0.000768994
64.5833	-0.00441	0.00114	0.00533	0.00155	0.000768994
64.5917	-0.00444	0.0012	0.00529	0.00152	0.00082026
64.6	-0.00447	0.00123	0.00527	0.00148	0.00082026
64.6083	-0.00444	0.00123	0.00527	0.00145	0.000717728
64.6167	-0.0045	0.00126	0.00531	0.00138	0.000717728
64.625	-0.00459	0.00127	0.00535	0.00135	0.000768994
64.6333	-0.00453	0.00127	0.00537	0.00138	0.00082026
64.6417	-0.00453	0.0013	0.00542	0.00131	0.000871527
64.65	-0.00456	0.00133	0.00546	0.00135	0.000922793
64.6583	-0.00456	0.00133	0.00552	0.00138	0.000974059
64.6667	-0.00456	0.00136	0.00561	0.00138	0.000922793
64.675	-0.00456	0.00135	0.00565	0.00145	0.000974059
64.6833	-0.00453	0.00138	0.00569	0.00145	0.000974059
64.6917	-0.00459	0.00139	0.00574	0.00152	0.000922793
64.7	-0.00462	0.00141	0.00574	0.00159	0.00103
64.7083	-0.00459	0.00144	0.00571	0.00166	0.000974059
64.7167	-0.00459	0.00148	0.00571	0.00169	0.00082026
64.725	-0.00465	0.00151	0.00571	0.00169	0.00082026
64.7333	-0.00468	0.00153	0.00571	0.00169	0.000717728
64.7417	-0.00468	0.00156	0.00574	0.00169	0.000717728
64.75	-0.00474	0.00156	0.00571	0.00173	0.000717728
64.7583	-0.00481	0.00157	0.00571	0.00173	0.000717728
64.7667	-0.00481	0.00156	0.00574	0.00173	0.000666462
64.775	-0.00487	0.00157	0.00574	0.0018	0.000717728
64.7833	-0.00487	0.00157	0.00578	0.00183	0.000717728
64.7917	-0.00487	0.00157	0.00578	0.00183	0.000666462
64.8	-0.00487	0.00156	0.0058	0.0018	0.000666462
64.8083	-0.00487	0.00154	0.00582	0.00176	0.000666462
64.8167	-0.00484	0.00151	0.00588	0.0018	0.000717728
64.825	-0.00487	0.00153	0.00591	0.00183	0.000717728
64.8333	-0.0049	0.00154	0.00591	0.0019	0.000666462
64.8417	-0.0049	0.00153	0.00593	0.0019	0.000615195
64.85	-0.00487	0.00153	0.00595	0.0019	0.000666462
64.8583	-0.00484	0.00153	0.00593	0.00183	0.000615195
64.8667	-0.00484	0.00156	0.00593	0.0018	0.000512663
64.875	-0.00487	0.00157	0.00593	0.00176	0.000563929
64.8833	-0.0049	0.00157	0.00597	0.0018	0.000666462
64.8917	-0.0049	0.00157	0.00591	0.00183	0.000666462
64.9	-0.0049	0.00154	0.00591	0.00183	0.000666462
64.9083	-0.0049	0.00154	0.00586	0.00183	0.000717728
64.9167	-0.00487	0.00154	0.00586	0.0018	0.000666462
64.925	-0.00487	0.00154	0.00584	0.00176	0.000666462
64.9333	-0.00493	0.00154	0.00584	0.00176	0.000666462
64.9417	-0.00505	0.00156	0.00588	0.0018	0.000615195
64.95	-0.00508	0.00157	0.00588	0.00183	0.000717728
64.9583	-0.00508	0.00154	0.00584	0.00183	0.000666462
64.9667	-0.00511	0.00151	0.00584	0.0019	0.000615195
64.975	-0.00511	0.00154	0.00591	0.00193	0.000615195
64.9833	-0.00514	0.00156	0.00588	0.00186	0.000512663
64.9917	-0.0052	0.00154	0.00588	0.0019	0.000461396
65	-0.00523	0.00153	0.00591	0.0019	0.000512663
65.0083	-0.00523	0.00153	0.00591	0.0019	0.000512663
65.0167	-0.00527	0.0015	0.00591	0.00183	0.000461396
65.025	-0.00523	0.00147	0.00588	0.0018	0.000461396
65.0333	-0.00527	0.00144	0.00586	0.00173	0.000307598
65.0417	-0.0053	0.00144	0.00588	0.00162	0.00041013
65.05	-0.00536	0.00142	0.00591	0.00162	0.00041013
65.0583	-0.00539	0.00141	0.00584	0.00152	0.000461396
65.0667	-0.00548	0.00138	0.00582	0.00148	0.000461396
65.075	-0.00548	0.00136	0.0058	0.00145	0.00041013
65.0833	-0.00548	0.00136	0.00582	0.00145	0.000307598
65.0917	-0.00551	0.00135	0.00584	0.00138	0.000307598
65.1	-0.00551	0.00133	0.00586	0.00135	0.000358864
65.1083	-0.00545	0.00133	0.00584	0.00124	0.000461396
65.1167	-0.00545	0.00132	0.00586	0.00117	0.000563929
65.125	-0.00545	0.0013	0.00588	0.00124	0.000563929
65.1333	-0.00539	0.00129	0.00586	0.00117	0.000563929
65.1417	-0.00539	0.00126	0.00593	0.00121	0.000563929
65.15	-0.00536	0.00126	0.00599	0.00117	0.000563929
65.1583	-0.00536	0.00126	0.00599	0.00117	0.000666462
65.1667	-0.00539	0.00124	0.00597	0.00117	0.000666462
65.175	-0.00542	0.00121	0.00597	0.00117	0.000615195
65.1833	-0.00539	0.0012	0.00593	0.00121	0.000666462
65.1917	-0.00545	0.00118	0.00593	0.00128	0.000563929
65.2	-0.00539	0.00115	0.00591	0.00131	0.000563929
65.2083	-0.00533	0.00114	0.00588	0.00138	0.000461396
65.2167	-0.00533	0.00114	0.00586	0.00135	0.00041013
65.225	-0.00536	0.00114	0.0058	0.00128	0.000461396
65.2333	-0.00536	0.00112	0.00574	0.00131	0.00041013
65.2417	-0.00536	0.00111	0.00571	0.00128	0.00041013
65.25	-0.00533	0.00106	0.00571	0.00121	0.00041013
65.2583	-0.00527	0.00106	0.00574	0.00121	0.00041013
65.2667	-0.0053	0.00108	0.00576	0.00121	0.00041013
65.275	-0.0053	0.00106	0.00578	0.00117	0.000512663
65.2833	-0.0053	0.00105	0.00576	0.00117	0.000512663
65.2917	-0.00536	0.00106	0.00574	0.0011	0.000512663
65.3	-0.00536	0.00105	0.00578	0.0011	0.00041013
65.3083	-0.00536	0.00103	0.0058	0.0011	0.000358864
65.3167	-0.00539	0.00103	0.00582	0.0011	0.000461396
65.325	-0.00545	0.00102	0.0058	0.00117	0.000512663
65.3333	-0.00542	0.001	0.0058	0.00114	0.000461396
65.3417	-0.00542	0.000987876	0.00576	0.00107	0.00041013
65.35	-0.00539	0.001	0.00571	0.00107	0.000461396
65.3583	-0.00536	0.000987876	0.00569	0.00107	0.000512663
65.3667	-0.00539	0.000972908	0.00576	0.000966717	0.000512663
65.375	-0.00542	0.000972908	0.0058	0.000966717	0.00041013
65.3833	-0.00545	0.000972908	0.00576	0.000966717	0.000461396
65.3917	-0.00542	0.000972908	0.00574	0.000932192	0.000461396
65.4	-0.00542	0.001	0.00571	0.000932192	0.000461396
65.4083	-0.00536	0.000972908	0.00576	0.000932192	0.00041013
65.4167	-0.00536	0.000972908	0.00578	0.000932192	0.00041013
65.425	-0.00545	0.000987876	0.0058	0.000966717	0.000461396
65.4333	-0.00545	0.000972908	0.00578	0.000966717	0.000512663
65.4417	-0.00551	0.000987876	0.00578	0.000932192	0.000358864
65.45	-0.00548	0.00103	0.00578	0.000897666	0.000307598
65.4583	-0.00545	0.00106	0.00576	0.000932192	0.000358864
65.4667	-0.00545	0.00106	0.00576	0.000966717	0.000358864
65.475	-0.00548	0.00111	0.00582	0.001	0.00041013
65.4833	-0.00548	0.00112	0.00586	0.000966717	0.000358864
65.4917	-0.00554	0.00115	0.00588	0.000932192	0.000358864
65.5	-0.00557	0.00118	0.00586	0.000897666	0.000307598
65.5083	-0.00554	0.0012	0.00588	0.000932192	0.000256331
65.5167	-0.00554	0.0012	0.00595	0.000966717	0.000256331
65.525	-0.00557	0.0012	0.00597	0.000966717	0.000205065
65.5333	-0.0056	0.0012	0.00599	0.001	0.000205065
65.5417	-0.00572	0.00118	0.00599	0.00107	0.000153799
65.55	-0.00569	0.00118	0.00599	0.0011	0.000102533
65.5583	-0.00572	0.00118	0.00597	0.00114	5.12663e-05
65.5667	-0.00572	0.00118	0.00597	0.00114	5.12663e-05
65.575	-0.00569	0.0012	0.00597	0.00114	0
65.5833	-0.00569	0.0012	0.00601	0.00121	5.12663e-05
65.5917	-0.00572	0.00121	0.00599	0.00124	0.000153799
65.6	-0.00569	0.00123	0.00597	0.00128	0.000153799
65.6083	-0.00569	0.00123	0.00597	0.00128	0.000205065
65.6167	-0.00566	0.00124	0.00597	0.00128	0.000205065
65.625	-0.0056	0.00124	0.00593	0.00128	0.000358864
65.6333	-0.00566	0.00123	0.00595	0.00128	0.000461396
65.6417	-0.00563	0.0012	0.00597	0.00121	0.000461396
65.65	-0.00563	0.00121	0.00595	0.00117	0.000461396
65.6583	-0.00563	0.00123	0.00595	0.00121	0.000358864
65.6667	-0.0056	0.00124	0.00593	0.00117	0.00041013
65.675	-0.00557	0.00126	0.00593	0.00117	0.00041013
65.6833	-0.00557	0.00126	0.00593	0.00114	0.000461396
65.6917	-0.00557	0.00124	0.00593	0.0011	0.00041013
65.7	-0.00554	0.00126	0.00593	0.00124	0.000461396
65.7083	-0.00554	0.00126	0.00599	0.00124	0.00041013
65.7167	-0.00548	0.00129	0.00599	0.00117	0.000307598
65.725	-0.00551	0.00132	0.00599	0.00121	0.000307598
65.7333	-0.00548	0.00129	0.00597	0.00124	0.000358864
65.7417	-0.00542	0.00127	0.00597	0.00121	0.00041013
65.75	-0.00536	0.00126	0.00597	0.00121	0.000358864
65.7583	-0.00536	0.00123	0.00595	0.00121	0.000307598
65.7667	-0.00533	0.00123	0.00595	0.00121	0.000307598
65.775	-0.00533	0.00124	0.00595	0.00124	0.000205065
65.7833	-0.00536	0.00123	0.00597	0.00117	0.000153799
65.7917	-0.00536	0.00123	0.00597	0.00114	0.000102533
65.8	-0.00527	0.00124	0.00599	0.00124	0.000102533
65.8083	-0.00527	0.00124	0.00597	0.00124	0.000153799
65.8167	-0.0052	0.00126	0.00599	0.00121	0.000256331
65.825	-0.0052	0.00126	0.00599	0.00121	0.000307598
65.8333	-0.00527	0.00124	0.00603	0.00124	0.000358864
65.8417	-0.0053	0.00129	0.00605	0.00124	0.00041013
65.85	-0.00527	0.00127	0.00605	0.00124	0.000358864
65.8583	-0.0052	0.00123	0.00603	0.00128	0.000358864
65.8667	-0.00517	0.00123	0.00603	0.00128	0.00041013
65.875	-0.00511	0.00123	0.00599	0.00124	0.000461396
65.8833	-0.00517	0.0012	0.00595	0.00121	0.000615195
65.8917	-0.00511	0.00118	0.00597	0.00117	0.000512663
65.9	-0.00511	0.00117	0.00595	0.0011	0.000461396
65.9083	-0.00514	0.00115	0.00595	0.00107	0.000358864
65.9167	-0.00505	0.00117	0.00593	0.00107	0.000307598
65.925	-0.00496	0.00114	0.00593	0.00104	0.000205065
65.9333	-0.00496	0.00115	0.00597	0.00104	0.000205065
65.9417	-0.00496	0.00115	0.00599	0.00104	0.000256331
65.95	-0.0049	0.00115	0.00603	0.00104	0.000358864
65.9583	-0.0049	0.00115	0.00605	0.00107	0.00041013
65.9667	-0.00487	0.00115	0.00608	0.00107	0.000307598
65.975	-0.00487	0.00117	0.0061	0.00107	0.00041013
65.9833	-0.00487	0.00118	0.00612	0.0011	0.000461396
65.9917	-0.00478	0.00115	0.00618	0.00121	0.000563929
66	-0.00474	0.00115	0.0062	0.00117	0.000615195
66.0083	-0.00474	0.00118	0.00622	0.00117	0.000717728
66.0167	-0.00471	0.00118	0.0062	0.00117	0.000768994
66.025	-0.00474	0.00121	0.00625	0.00117	0.000717728
66.0333	-0.00471	0.00121	0.00627	0.00117	0.000768994
66.0417	-0.00465	0.00123	0.00629	0.00114	0.000717728
66.05	-0.00468	0.00123	0.00631	0.00114	0.000666462
66.0583	-0.00468	0.00121	0.00633	0.00117	0.000615195
66.0667	-0.00459	0.0012	0.00629	0.00121	0.000615195
66.075	-0.00459	0.00121	0.00629	0.00117	0.000615195
66.0833	-0.00456	0.00121	0.00629	0.00117	0.000563929
66.0917	-0.00453	0.00117	0.00627	0.00124	0.000615195
66.1	-0.00453	0.00117	0.00629	0.00121	0.000717728
66.1083	-0.0045	0.00115	0.00629	0.00117	0.000717728
66.1167	-0.00447	0.00118	0.00625	0.00114	0.000717728
66.125	-0.00447	0.00117	0.00625	0.00121	0.00082026
66.1333	-0.00441	0.00117	0.00633	0.00124	0.00082026
66.1417	-0.00432	0.00115	0.00637	0.00121	0.000768994
66.15	-0.00432	0.00114	0.00642	0.00121	0.00082026
66.1583	-0.00429	0.00111	0.00646	0.00117	0.000768994
66.1667	-0.00422	0.00114	0.00646	0.00124	0.000717728
66.175	-0.00422	0.00115	0.0065	0.00124	0.000615195
66.1833	-0.00422	0.00115	0.00654	0.00128	0.000563929
66.1917	-0.00419	0.00115	0.00659	0.00128	0.000563929
66.2	-0.00422	0.00114	0.00663	0.00128	0.000563929
66.2083	-0.00416	0.00114	0.00669	0.00124	0.000563929
66.2167	-0.00419	0.00112	0.00669	0.00121	0.000563929
66.225	-0.00426	0.00112	0.00669	0.00128	0.000615195
66.2333	-0.00426	0.00117	0.00671	0.00128	0.000615195
66.2417	-0.00429	0.00118	0.00673	0.00135	0.000615195
66.25	-0.00435	0.00121	0.00678	0.00138	0.000666462
66.2583	-0.00435	0.00123	0.00684	0.00131	0.00082026
66.2667	-0.00432	0.00124	0.00686	0.00131	0.000871527
66.275	-0.00435	0.00124	0.0069	0.00131	0.000871527
66.2833	-0.00432	0.00124	0.00693	0.00138	0.000922793
66.2917	-0.00429	0.00126	0.00697	0.00142	0.000922793
66.3	-0.00422	0.00127	0.00697	0.00148	0.000974059
66.3083	-0.00413	0.00129	0.00699	0.00148	0.00103
66.3167	-0.0041	0.00126	0.00701	0.00155	0.000974059
66.325	-0.00401	0.00126	0.00707	0.00159	0.000922793
66.3333	-0.00395	0.00123	0.0071	0.00159	0.000871527
66.3417	-0.00386	0.00123	0.00714	0.00159	0.000768994
66.35	-0.0038	0.00123	0.00718	0.00162	0.000768994
66.3583	-0.00373	0.00123	0.00722	0.00173	0.00082026
66.3667	-0.00373	0.00124	0.00727	0.00173	0.00082026
66.375	-0.00373	0.00126	0.00727	0.00173	0.000768994
66.3833	-0.00373	0.00124	0.00735	0.00173	0.000768994
66.3917	-0.00377	0.00123	0.00741	0.00169	0.000768994
66.4	-0.00373	0.00127	0.00748	0.00173	0.000871527
66.4083	-0.00367	0.00129	0.00752	0.0018	0.00103
66.4167	-0.0037	0.00132	0.00761	0.00183	0.00113
66.425	-0.00377	0.00135	0.00763	0.0019	0.00123
66.4333	-0.00383	0.00136	0.00765	0.00193	0.00118
66.4417	-0.00383	0.00138	0.00765	0.00193	0.00118
66.45	-0.0038	0.00141	0.00767	0.00197	0.00118
66.4583	-0.0038	0.00144	0.00771	0.002	0.00118
66.4667	-0.00377	0.00145	0.00769	0.00204	0.00113
66.475	-0.00373	0.0015	0.00771	0.00207	0.00113
66.4833	-0.00367	0.00148	0.00771	0.00207	0.00118
66.4917	-0.0037	0.00151	0.00771	0.00204	0.00113
66.5	-0.00367	0.00154	0.00769	0.00197	0.00113
66.5083	-0.00364	0.00156	0.00773	0.00186	0.00113
66.5167	-0.00361	0.00156	0.00773	0.00186	0.00118
66.525	-0.00358	0.0016	0.00775	0.00183	0.00118
66.5333	-0.00352	0.00159	0.00775	0.0018	0.00113
66.5417	-0.00346	0.0016	0.00773	0.0019	0.00118
66.55	-0.00349	0.00159	0.00771	0.0019	0.00123
66.5583	-0.00352	0.00159	0.00771	0.00193	0.00118
66.5667	-0.00355	0.00159	0.00773	0.00193	0.00123
66.575	-0.00355	0.0016	0.00775	0.00197	0.00128
66.5833	-0.00361	0.00159	0.00773	0.00204	0.00128
66.5917	-0.00364	0.00157	0.00767	0.00211	0.00128
66.6	-0.00361	0.00156	0.00767	0.00218	0.00128
66.6083	-0.00367	0.00153	0.00767	0.00218	0.00123
66.6167	-0.00373	0.00154	0.00763	0.00224	0.00128
66.625	-0.00383	0.00156	0.00767	0.00218	0.00128
66.6333	-0.00386	0.00154	0.00769	0.00218	0.00128
66.6417	-0.00386	0.00159	0.00767	0.00221	0.00128
66.65	-0.00386	0.00162	0.00763	0.00218	0.00123
66.6583	-0.00392	0.00162	0.00758	0.00221	0.00123
66.6667	-0.00389	0.00162	0.00758	0.00218	0.00128
66.675	-0.00389	0.00163	0.00754	0.00221	0.00128
66.6833	-0.00395	0.00165	0.00752	0.00218	0.00128
66.6917	-0.00398	0.00165	0.0075	0.00221	0.00118
66.7	-0.00401	0.00165	0.0075	0.00221	0.00118
66.7083	-0.00398	0.00165	0.00746	0.00228	0.00108
66.7167	-0.00398	0.00163	0.00741	0.00228	0.00108
66.725	-0.00401	0.00163	0.00741	0.00224	0.00103
66.7333	-0.00404	0.0016	0.00737	0.00224	0.000974059
66.7417	-0.00404	0.00157	0.00735	0.00228	0.000871527
66.75	-0.00407	0.00157	0.00735	0.00224	0.000768994
66.7583	-0.0041	0.00154	0.00735	0.00218	0.000666462
66.7667	-0.0041	0.00151	0.00735	0.00214	0.000563929
66.775	-0.0041	0.00151	0.00737	0.00214	0.000512663
66.7833	-0.00407	0.0015	0.00731	0.00207	0.000512663
66.7917	-0.00413	0.00148	0.00727	0.00197	0.000461396
66.8	-0.00416	0.00147	0.00724	0.00193	0.00041013
66.8083	-0.00426	0.00144	0.00722	0.0019	0.000358864
66.8167	-0.00429	0.00141	0.00724	0.00193	0.000358864
66.825	-0.00429	0.00139	0.00718	0.0019	0.000358864
66.8333	-0.00435	0.00138	0.00714	0.00186	0.00041013
66.8417	-0.00438	0.00138	0.00714	0.00193	0.000512663
66.85	-0.00444	0.00139	0.0071	0.0019	0.000512663
66.8583	-0.00447	0.00138	0.00699	0.00186	0.000615195
66.8667	-0.00453	0.00136	0.00695	0.0019	0.000563929
66.875	-0.00453	0.00133	0.00693	0.00197	0.000615195
66.8833	-0.00453	0.00129	0.00688	0.0019	0.000666462
66.8917	-0.00456	0.0013	0.00682	0.00186	0.000666462
66.9	-0.00459	0.00127	0.00676	0.0018	0.000666462
66.9083	-0.00459	0.00127	0.00676	0.0018	0.000717728
66.9167	-0.00456	0.00124	0.00673	0.00176	0.000666462
66.925	-0.00453	0.00121	0.00669	0.00176	0.000512663
66.9333	-0.00453	0.00117	0.00663	0.00176	0.000461396
66.9417	-0.00453	0.00114	0.00669	0.00173	0.00041013
66.95	-0.0045	0.00112	0.00667	0.00176	0.000358864
66.9583	-0.0045	0.00112	0.00661	0.00169	0.000256331
66.9667	-0.00453	0.00112	0.00661	0.00173	0.000153799
66.975	-0.00456	0.00112	0.00659	0.0018	0.000205065
66.9833	-0.00453	0.00112	0.00661	0.00176	0.000153799
66.9917	-0.00453	0.00111	0.00654	0.00176	0.000102533
67	-0.00453	0.00111	0.0065	0.00173	-5.12663e-05
67.0083	-0.00453	0.00109	0.00646	0.00166	0
67.0167	-0.0045	0.00109	0.00648	0.00159	0
67.025	-0.0045	0.00109	0.00646	0.00162	-0.000102533
67.0333	-0.0045	0.00109	0.00646	0.00159	-5.12663e-05
67.0417	-0.0045	0.00109	0.00648	0.00155	-0.000102533
67.05	-0.00453	0.00106	0.00644	0.00152	-5.12663e-05
67.0583	-0.0045	0.00103	0.00644	0.00145	-5.12663e-05
67.0667	-0.00441	0.001	0.00639	0.00145	-5.12663e-05
67.075	-0.00444	0.001	0.00635	0.00145	-0.000102533
67.0833	-0.00447	0.001	0.00635	0.00152	-0.000102533
67.0917	-0.0045	0.001	0.00635	0.00159	-5.12663e-05
67.1	-0.00453	0.000987876	0.00629	0.00162	-0.000102533
67.1083	-0.00456	0.000987876	0.00627	0.00166	-0.000102533
67.1167	-0.00456	0.00095794	0.0062	0.00162	-5.12663e-05
67.125	-0.00456	0.000928005	0.00618	0.00162	5.12663e-05
67.1333	-0.0045	0.000913037	0.00622	0.00159	-5.12663e-05
67.1417	-0.00447	0.000913037	0.00622	0.00162	-0.000102533
67.15	-0.0045	0.000913037	0.00618	0.00155	-5.12663e-05
67.1583	-0.00453	0.000883101	0.00618	0.00148	0
67.1667	-0.0045	0.000868134	0.00616	0.00145	5.12663e-05
67.175	-0.00441	0.000853166	0.00612	0.00131	0
67.1833	-0.00435	0.000853166	0.00616	0.00128	0.000102533
67.1917	-0.00435	0.000868134	0.00618	0.00128	0.000153799
67.2	-0.00432	0.000883101	0.00616	0.00124	0.000153799
67.2083	-0.00432	0.000883101	0.00614	0.00124	5.12663e-05
67.2167	-0.00429	0.000913037	0.0061	0.00124	0.000153799
67.225	-0.00432	0.000898069	0.00608	0.00121	0.000307598
67.2333	-0.00432	0.000913037	0.00605	0.00117	0.000256331
67.2417	-0.00429	0.00095794	0.00608	0.00117	0.000205065
67.25	-0.00426	0.000972908	0.00608	0.00114	0.000205065
67.2583	-0.00426	0.00095794	0.00603	0.00117	0.000256331
67.2667	-0.00435	0.000928005	0.00601	0.00117	0.000256331
67.275	-0.00435	0.000928005	0.00597	0.00107	0.000205065
67.2833	-0.00429	0.000898069	0.00597	0.00107	0.000205065
67.2917	-0.00422	0.000883101	0.00599	0.00104	0.000153799
67.3	-0.00419	0.000883101	0.00599	0.00107	5.12663e-05
67.3083	-0.00422	0.000883101	0.00599	0.00107	0
67.3167	-0.00426	0.000883101	0.00597	0.0011	5.12663e-05
67.325	-0.00426	0.000868134	0.00593	0.00114	5.12663e-05
67.3333	-0.00429	0.000838198	0.00593	0.00114	0
67.3417	-0.00429	0.000838198	0.00595	0.00117	-5.12663e-05
67.35	-0.00429	0.000838198	0.00597	0.00117	-5.12663e-05
67.3583	-0.00426	0.000838198	0.00593	0.00117	0
67.3667	-0.00432	0.000868134	0.00595	0.00121	-0.000102533
67.375	-0.00438	0.000868134	0.00593	0.00121	-5.12663e-05
67.3833	-0.00447	0.000883101	0.00593	0.00117	0
67.3917	-0.00447	0.000883101	0.00593	0.00117	0
67.4	-0.00444	0.000883101	0.00591	0.00117	0
67.4083	-0.00447	0.000853166	0.00593	0.00124	-0.000102533
67.4167	-0.00447	0.000853166	0.00597	0.00121	-5.12663e-05
67.425	-0.00456	0.000883101	0.00597	0.00121	-5.12663e-05
67.4333	-0.00456	0.000883101	0.00595	0.00124	-0.000102533
67.4417	-0.00465	0.000898069	0.00599	0.00131	-0.000102533
67.45	-0.00474	0.000883101	0.00599	0.00135	-5.12663e-05
67.4583	-0.00474	0.000853166	0.00597	0.00131	0
67.4667	-0.00478	0.000868134	0.00595	0.00131	0
67.475	-0.00481	0.000868134	0.00593	0.00131	-5.12663e-05
67.4833	-0.00487	0.000898069	0.00595	0.00131	-0.000102533
67.4917	-0.00487	0.000898069	0.00593	0.00128	-0.000102533
67.5	-0.00493	0.000898069	0.00588	0.00131	-5.12663e-05
67.5083	-0.0049	0.000898069	0.00582	0.00135	0
67.5167	-0.0049	0.000898069	0.0058	0.00135	0
67.525	-0.00484	0.000928005	0.00578	0.00128	0
67.5333	-0.00478	0.000913037	0.00576	0.00124	5.12663e-05
67.5417	-0.00481	0.000913037	0.0058	0.00128	0
67.55	-0.00478	0.000868134	0.00578	0.00124	5.12663e-05
67.5583	-0.00471	0.000838198	0.00578	0.00128	5.12663e-05
67.5667	-0.00468	0.00082323	0.00571	0.00124	-5.12663e-05
67.575	-0.00471	0.000838198	0.00569	0.00117	0
67.5833	-0.00471	0.000838198	0.00571	0.00114	0.000102533
67.5917	-0.00471	0.000808262	0.00574	0.0011	5.12663e-05
67.6	-0.00474	0.00082323	0.00576	0.0011	5.12663e-05
67.6083	-0.00484	0.000793294	0.00576	0.0011	0.000102533
67.6167	-0.0049	0.00082323	0.00571	0.00107	5.12663e-05
67.625	-0.0049	0.000838198	0.00567	0.00107	0.000102533
67.6333	-0.00496	0.000853166	0.00567	0.00104	5.12663e-05
67.6417	-0.00502	0.000883101	0.00567	0.00104	5.12663e-05
67.65	-0.00508	0.000898069	0.00569	0.00107	5.12663e-05
67.6583	-0.00508	0.000898069	0.00569	0.00114	5.12663e-05
67.6667	-0.00505	0.000898069	0.00565	0.00114	0
67.675	-0.00508	0.000898069	0.00563	0.00114	-0.000102533
67.6833	-0.00502	0.000853166	0.00563	0.00121	-5.12663e-05
67.6917	-0.00499	0.000853166	0.00557	0.00124	-0.000102533
67.7	-0.00499	0.000838198	0.00557	0.00124	-0.000205065
67.7083	-0.00499	0.00082323	0.00559	0.00121	-0.000153799
67.7167	-0.00499	0.00082323	0.00557	0.00128	-0.000102533
67.725	-0.00502	0.00082323	0.00559	0.00128	0
67.7333	-0.00505	0.00082323	0.00559	0.00128	5.12663e-05
67.7417	-0.00505	0.000808262	0.00561	0.00121	0
67.75	-0.00502	0.000793294	0.00557	0.00117	-5.12663e-05
67.7583	-0.00502	0.000808262	0.00561	0.00121	0
67.7667	-0.00505	0.000808262	0.00557	0.00117	0
67.775	-0.00508	0.000793294	0.00552	0.00114	5.12663e-05
67.7833	-0.00508	0.000793294	0.00552	0.00114	5.12663e-05
67.7917	-0.00508	0.000778327	0.00552	0.00117	0
67.8	-0.00511	0.000778327	0.00552	0.0011	-5.12663e-05
67.8083	-0.00511	0.000793294	0.0055	0.0011	-0.000153799
67.8167	-0.00508	0.000778327	0.00546	0.00104	-0.000153799
67.825	-0.00505	0.000808262	0.0054	0.00107	-0.000102533
67.8333	-0.00508	0.000778327	0.0054	0.00104	-5.12663e-05
67.8417	-0.00508	0.000763359	0.00533	0.000966717	-0.000102533
67.85	-0.00505	0.000778327	0.00537	0.000897666	-0.000102533
67.8583	-0.00505	0.000778327	0.00544	0.00086314	-0.000153799
67.8667	-0.00508	0.000793294	0.00546	0.000794089	-0.000256331
67.875	-0.00505	0.000808262	0.00544	0.000794089	-0.000205065
67.8833	-0.00508	0.000793294	0.00544	0.000794089	-0.000102533
67.8917	-0.00508	0.000763359	0.00546	0.000897666	-0.000102533
67.9	-0.00502	0.000763359	0.00548	0.000932192	-0.000153799
67.9083	-0.00508	0.000733423	0.00554	0.00086314	-0.000102533
67.9167	-0.00505	0.000703488	0.00559	0.000897666	-0.000153799
67.925	-0.00502	0.000718455	0.00565	0.00086314	-0.000205065
67.9333	-0.00508	0.000718455	0.00563	0.000966717	-0.000102533
67.9417	-0.00508	0.000718455	0.00561	0.001	-0.000205065
67.95	-0.00502	0.000718455	0.00563	0.00104	-0.000153799
67.9583	-0.00505	0.000703488	0.00565	0.00107	-0.000307598
67.9667	-0.00496	0.000718455	0.00563	0.00107	-0.000307598
67.975	-0.00493	0.000718455	0.00565	0.000966717	-0.000307598
67.9833	-0.00493	0.000703488	0.00563	0.000897666	-0.000256331
67.9917	-0.00487	0.000703488	0.00561	0.000897666	-0.000256331
68	-0.00484	0.000733423	0.00563	0.000932192	-0.000307598
68.0083	-0.00484	0.000733423	0.00561	0.001	-0.000205065
68.0167	-0.00484	0.000703488	0.00563	0.000966717	-0.000256331
68.025	-0.00481	0.000703488	0.00563	0.000932192	-0.000153799
68.0333	-0.00478	0.000703488	0.00565	0.000897666	-0.000102533
68.0417	-0.00474	0.000733423	0.00571	0.00086314	0
68.05	-0.00474	0.000733423	0.00569	0.000897666	0
68.0583	-0.00478	0.000748391	0.00569	0.000966717	0
68.0667	-0.00481	0.000778327	0.00569	0.001	-5.12663e-05
68.075	-0.00481	0.000748391	0.00569	0.00107	-0.000153799
68.0833	-0.00487	0.000733423	0.00567	0.0011	-5.12663e-05
68.0917	-0.00487	0.000748391	0.00571	0.00107	-0.000205065
68.1	-0.00484	0.000763359	0.00574	0.00107	-0.000256331
68.1083	-0.00481	0.000793294	0.00576	0.00114	-0.000307598
68.1167	-0.00481	0.000808262	0.00576	0.00121	-0.000307598
68.125	-0.00474	0.00082323	0.00576	0.00124	-0.000205065
68.1333	-0.00474	0.000838198	0.00582	0.00131	-0.000205065
68.1417	-0.00471	0.00082323	0.00586	0.00124	-0.000153799
68.15	-0.00468	0.00082323	0.00591	0.00117	0
68.1583	-0.00468	0.000838198	0.00599	0.00117	0.000153799
68.1667	-0.00459	0.000868134	0.00605	0.00117	0.000256331
68.175	-0.00456	0.000898069	0.0061	0.00124	0.000358864
68.1833	-0.00453	0.000898069	0.00616	0.00124	0.00041013
68.1917	-0.0045	0.000898069	0.00622	0.00124	0.000461396
68.2	-0.00447	0.000928005	0.00625	0.00117	0.000461396
68.2083	-0.00447	0.000928005	0.00627	0.00114	0.000358864
68.2167	-0.00444	0.000913037	0.00629	0.00107	0.000307598
68.225	-0.00444	0.000928005	0.00633	0.00107	0.000358864
68.2333	-0.00441	0.00095794	0.00635	0.0011	0.000256331
68.2417	-0.00441	0.001	0.00637	0.0011	0.000153799
68.25	-0.00444	0.00102	0.00639	0.0011	5.12663e-05
68.2583	-0.00438	0.00105	0.00646	0.0011	5.12663e-05
68.2667	-0.00435	0.00108	0.0065	0.00107	0.000102533
68.275	-0.00429	0.00112	0.00652	0.00107	0.000205065
68.2833	-0.00429	0.00112	0.00659	0.00114	0.000256331
68.2917	-0.00426	0.00114	0.00667	0.00117	0.000307598
68.3	-0.00426	0.0012	0.00676	0.00117	0.000358864
68.3083	-0.00419	0.00126	0.00682	0.00124	0.000358864
68.3167	-0.00419	0.00127	0.00693	0.00135	0.000358864
68.325	-0.00413	0.0013	0.00707	0.00138	0.000358864
68.3333	-0.0041	0.00135	0.00718	0.00145	0.000358864
68.3417	-0.00413	0.00136	0.00727	0.00148	0.000358864
68.35	-0.0041	0.00142	0.00739	0.00155	0.00041013
68.3583	-0.00416	0.00147	0.00752	0.00166	0.00041013
68.3667	-0.00416	0.0015	0.00765	0.00162	0.00041013
68.375	-0.00413	0.00156	0.00775	0.00169	0.000461396
68.3833	-0.0041	0.0016	0.00786	0.00176	0.000512663
68.3917	-0.00404	0.00163	0.00801	0.0018	0.000461396
68.4	-0.00401	0.00169	0.00814	0.0018	0.000512663
68.4083	-0.00401	0.00178	0.00826	0.0018	0.000615195
68.4167	-0.00398	0.00186	0.00839	0.0018	0.000615195
68.425	-0.00401	0.00192	0.00856	0.00176	0.000615195
68.4333	-0.00401	0.00196	0.00871	0.00183	0.000666462
68.4417	-0.00401	0.00201	0.00886	0.00186	0.000666462
68.45	-0.00398	0.00208	0.00905	0.00193	0.000512663
68.4583	-0.00401	0.00214	0.00924	0.00197	0.000512663
68.4667	-0.00401	0.00216	0.00941	0.002	0.000512663
68.475	-0.00404	0.00222	0.0096	0.00207	0.000615195
68.4833	-0.00407	0.00229	0.00982	0.00207	0.000717728
68.4917	-0.00398	0.00229	0.01003	0.00204	0.000717728
68.5	-0.00395	0.00231	0.01028	0.00207	0.000922793
68.5083	-0.00392	0.00233	0.01054	0.00211	0.000922793
68.5167	-0.00386	0.00241	0.01081	0.00211	0.000922793
68.525	-0.00383	0.00245	0.01109	0.00211	0.000974059
68.5333	-0.0038	0.0025	0.01128	0.00207	0.00108
68.5417	-0.00367	0.00253	0.01147	0.00204	0.00108
68.55	-0.00364	0.0026	0.01173	0.00204	0.000974059
68.5583	-0.00358	0.00263	0.012	0.00211	0.00103
68.5667	-0.00355	0.00268	0.01224	0.00214	0.00113
68.575	-0.00355	0.00274	0.01243	0.00224	0.00118
68.5833	-0.00349	0.00277	0.01262	0.00231	0.00123
68.5917	-0.0034	0.00281	0.01283	0.00238	0.00123
68.6	-0.00334	0.00286	0.01304	0.00245	0.00128
68.6083	-0.00334	0.00289	0.01321	0.00249	0.00144
68.6167	-0.00331	0.00293	0.01347	0.00255	0.00144
68.625	-0.00324	0.00301	0.01377	0.00269	0.00149
68.6333	-0.00324	0.00305	0.01404	0.00273	0.00164
68.6417	-0.00318	0.00308	0.01428	0.00273	0.00179
68.65	-0.00312	0.00313	0.01449	0.00273	0.00179
68.6583	-0.003	0.00319	0.01474	0.00273	0.00174
68.6667	-0.00291	0.00323	0.015	0.00276	0.00179
68.675	-0.00282	0.00331	0.01521	0.00273	0.00195
68.6833	-0.00276	0.00337	0.01542	0.00276	0.0021
68.6917	-0.00263	0.00343	0.01559	0.00273	0.0022
68.7	-0.00251	0.00347	0.01583	0.00273	0.00231
68.7083	-0.00245	0.0035	0.01595	0.00266	0.00251
68.7167	-0.00233	0.00356	0.01608	0.00266	0.00272
68.725	-0.0022	0.00365	0.01623	0.00273	0.00292
68.7333	-0.00205	0.00374	0.01636	0.0028	0.00302
68.7417	-0.00193	0.0038	0.01649	0.00283	0.00318
68.75	-0.00184	0.00389	0.01661	0.00287	0.00343
68.7583	-0.00174	0.00397	0.01674	0.0029	0.00364
68.7667	-0.00168	0.00409	0.0168	0.0029	0.0039
68.775	-0.00153	0.00422	0.01693	0.00297	0.0042
68.7833	-0.00138	0.00437	0.01706	0.00307	0.00451
68.7917	-0.00122	0.00452	0.01723	0.00314	0.00477
68.8	-0.00104	0.00467	0.01734	0.00318	0.00513
68.8083	-0.000857134	0.00485	0.01751	0.00321	0.00538
68.8167	-0.000673463	0.00503	0.01765	0.00321	0.00569
68.825	-0.000551015	0.00524	0.0178	0.00321	0.00605
68.8333	-0.000336731	0.00551	0.01795	0.00328	0.00641
68.8417	-0.00015306	0.00578	0.0181	0.00331	0.00672
68.85	6.12239e-05	0.00606	0.01827	0.00335	0.00702
68.8583	0.000244895	0.00636	0.0185	0.00335	0.00733
68.8667	0.000428567	0.00666	0.01874	0.00335	0.00774
68.875	0.000612239	0.00699	0.01897	0.00345	0.00815
68.8833	0.00079591	0.00741	0.01923	0.00356	0.00841
68.8917	0.000918358	0.00783	0.01946	0.00366	0.00877
68.9	0.00101	0.00828	0.01974	0.00369	0.00923
68.9083	0.00116	0.00874	0.02003	0.0038	0.00964
68.9167	0.00132	0.00924	0.02037	0.00397	0.00995
68.925	0.00147	0.00976	0.02078	0.00407	0.01036
68.9333	0.00162	0.0103	0.02118	0.00425	0.01071
68.9417	0.00178	0.01087	0.02156	0.00445	0.01112
68.95	0.00187	0.01148	0.02199	0.00456	0.01143
68.9583	0.00196	0.01215	0.02239	0.0047	0.01159
68.9667	0.00205	0.01281	0.02286	0.00487	0.01195
68.975	0.00214	0.01346	0.02335	0.00501	0.0122
68.9833	0.0022	0.01417	0.0239	0.00521	0.01236
68.9917	0.00223	0.01491	0.02447	0.00539	0.01261
69	0.0023	0.01564	0.02509	0.00552	0.01302
69.0083	0.00236	0.01639	0.02566	0.00566	0.01333
69.0167	0.00239	0.01721	0.02632	0.00583	0.01353
69.025	0.00239	0.01804	0.02698	0.00601	0.01374
69.0333	0.00245	0.01886	0.0277	0.00625	0.01394
69.0417	0.00251	0.01973	0.02843	0.00646	0.0143
69.05	0.00251	0.02058	0.02913	0.00666	0.01456
69.0583	0.0026	0.02145	0.02989	0.00687	0.01476
69.0667	0.00269	0.02232	0.03068	0.00711	0.01497
69.075	0.00276	0.02319	0.03144	0.00732	0.01517
69.0833	0.00279	0.02411	0.03223	0.00756	0.01528
69.0917	0.00279	0.02504	0.03301	0.0078	0.01538
69.1	0.00279	0.02592	0.0338	0.00804	0.01548
69.1083	0.00279	0.02679	0.03465	0.00829	0.01574
69.1167	0.00282	0.02765	0.03542	0.00846	0.01579
69.125	0.00285	0.02848	0.0362	0.00877	0.01584
69.1333	0.00279	0.02928	0.03707	0.00898	0.01589
69.1417	0.00279	0.03013	0.03786	0.00922	0.016
69.15	0.00269	0.03094	0.03862	0.00946	0.0161
69.1583	0.00266	0.03173	0.03941	0.00974	0.0161
69.1667	0.00257	0.03248	0.04015	0.01001	0.016
69.175	0.00251	0.03315	0.04088	0.01029	0.01584
69.1833	0.00242	0.03383	0.04162	0.0106	0.01579
69.1917	0.00233	0.03446	0.0423	0.01088	0.01564
69.2	0.0022	0.03508	0.04296	0.01119	0.01548
69.2083	0.00205	0.03565	0.04359	0.01136	0.01528
69.2167	0.00193	0.03622	0.04419	0.0116	0.01512
69.225	0.00184	0.03673	0.04474	0.01181	0.01497
69.2333	0.00171	0.03718	0.04527	0.01201	0.01482
69.2417	0.00159	0.03757	0.04578	0.01212	0.01466
69.25	0.0015	0.03793	0.04625	0.01226	0.01451
69.2583	0.00135	0.03826	0.04665	0.01239	0.0143
69.2667	0.00119	0.03851	0.04702	0.01246	0.01405
69.275	0.00104	0.03874	0.04736	0.01257	0.01384
69.2833	0.000857134	0.0389	0.04763	0.01271	0.01364
69.2917	0.000734686	0.03901	0.0478	0.01284	0.01343
69.3	0.000581627	0.0391	0.04795	0.01295	0.01328
69.3083	0.000397955	0.0391	0.04806	0.01305	0.01297
69.3167	0.000244895	0.03905	0.04812	0.01312	0.01261
69.325	0.000122448	0.03899	0.04814	0.01326	0.0123
69.3333	3.06119e-05	0.03887	0.04808	0.01329	0.012
69.3417	-9.18358e-05	0.03871	0.04797	0.01329	0.01174
69.35	-0.000214284	0.03851	0.04786	0.0134	0.01153
69.3583	-0.000336731	0.03826	0.04769	0.01333	0.01128
69.3667	-0.000428567	0.03797	0.04748	0.01326	0.01107
69.375	-0.000520403	0.03764	0.04731	0.01322	0.01082
69.3833	-0.000642851	0.03725	0.04706	0.01322	0.01051
69.3917	-0.000734686	0.03684	0.04676	0.01315	0.01025
69.4	-0.000857134	0.03645	0.04638	0.01309	0.00995
69.4083	-0.000979582	0.03597	0.04597	0.01298	0.00974
69.4167	-0.00116	0.03549	0.04555	0.01291	0.00948
69.425	-0.00132	0.03495	0.04506	0.01277	0.00928
69.4333	-0.00144	0.0344	0.04455	0.01257	0.00907
69.4417	-0.00156	0.03386	0.04398	0.01246	0.00877
69.45	-0.00165	0.03327	0.0434	0.01236	0.00841
69.4583	-0.00178	0.03266	0.04281	0.01219	0.0081
69.4667	-0.00184	0.03208	0.04215	0.01195	0.00784
69.475	-0.00196	0.03146	0.04149	0.01174	0.00759
69.4833	-0.00208	0.03082	0.04085	0.01157	0.00743
69.4917	-0.00214	0.03018	0.04022	0.01136	0.00707
69.5	-0.00223	0.02953	0.03952	0.01112	0.00672
69.5083	-0.00233	0.02889	0.03881	0.01091	0.00646
69.5167	-0.00236	0.02824	0.03816	0.01077	0.0061
69.525	-0.00242	0.02759	0.03748	0.0106	0.00595
69.5333	-0.00251	0.02694	0.0368	0.01039	0.00579
69.5417	-0.00257	0.02627	0.03607	0.01012	0.00574
69.55	-0.00266	0.02558	0.03535	0.00991	0.00554
69.5583	-0.00285	0.02491	0.03461	0.00974	0.00538
69.5667	-0.00288	0.02423	0.03391	0.00946	0.00513
69.575	-0.00297	0.02354	0.03314	0.00925	0.00497
69.5833	-0.00303	0.02287	0.0324	0.00908	0.00492
69.5917	-0.00309	0.02223	0.03168	0.00894	0.00472
69.6	-0.00315	0.0216	0.03093	0.00877	0.00467
69.6083	-0.00318	0.02098	0.03023	0.00849	0.00451
69.6167	-0.00328	0.02036	0.02947	0.00825	0.00426
69.625	-0.00334	0.01976	0.02872	0.00815	0.004
69.6333	-0.0034	0.01917	0.02804	0.00798	0.00384
69.6417	-0.00337	0.0186	0.02738	0.00773	0.00369
69.65	-0.00337	0.01804	0.02673	0.00756	0.00364
69.6583	-0.00334	0.0175	0.02609	0.00739	0.00359
69.6667	-0.0034	0.01696	0.02547	0.00718	0.00343
69.675	-0.00337	0.01642	0.0249	0.00697	0.00333
69.6833	-0.0034	0.01588	0.02426	0.0067	0.00323
69.6917	-0.00349	0.01534	0.02362	0.00656	0.00308
69.7	-0.00352	0.01483	0.02305	0.00639	0.00282
69.7083	-0.00352	0.01437	0.0225	0.00618	0.00272
69.7167	-0.00355	0.01391	0.02192	0.00604	0.00261
69.725	-0.00364	0.01344	0.02135	0.00594	0.00246
69.7333	-0.00364	0.01299	0.0208	0.00577	0.00236
69.7417	-0.0037	0.01257	0.02027	0.00563	0.00226
69.75	-0.00377	0.01217	0.01976	0.00546	0.0022
69.7583	-0.0038	0.01175	0.01923	0.00535	0.00215
69.7667	-0.00386	0.01136	0.01878	0.00525	0.002
69.775	-0.00389	0.011	0.01836	0.00511	0.00195
69.7833	-0.00389	0.01066	0.01795	0.00497	0.00205
69.7917	-0.00392	0.0103	0.01753	0.00487	0.0019
69.8	-0.00395	0.00995	0.0171	0.0047	0.00179
69.8083	-0.00395	0.00961	0.0167	0.00456	0.00169
69.8167	-0.00395	0.00931	0.01632	0.00445	0.00159
69.825	-0.00401	0.00903	0.01593	0.00432	0.00159
69.8333	-0.00401	0.00873	0.01555	0.00414	0.00159
69.8417	-0.00404	0.00846	0.01521	0.00411	0.00154
69.85	-0.0041	0.00817	0.01485	0.00397	0.00159
69.8583	-0.0041	0.00787	0.01447	0.00387	0.00154
69.8667	-0.00413	0.00759	0.01411	0.00376	0.00149
69.875	-0.00416	0.00732	0.01379	0.00366	0.00159
69.8833	-0.00416	0.00708	0.01351	0.00363	0.00164
69.8917	-0.00413	0.00684	0.01326	0.00356	0.00169
69.9	-0.00419	0.00663	0.01302	0.00349	0.00164
69.9083	-0.00413	0.00641	0.01277	0.00338	0.00144
69.9167	-0.0041	0.00618	0.01256	0.00338	0.00133
69.925	-0.00413	0.00597	0.0123	0.00328	0.00128
69.9333	-0.0041	0.00579	0.01205	0.00318	0.00123
69.9417	-0.00404	0.00564	0.01183	0.00314	0.00113
69.95	-0.00398	0.00548	0.01162	0.00307	0.00103
69.9583	-0.00398	0.0053	0.01143	0.00293	0.000974059
69.9667	-0.00395	0.00512	0.01124	0.00287	0.000974059
69.975	-0.00401	0.00495	0.01103	0.00273	0.000871527
69.9833	-0.00401	0.0048	0.01079	0.00266	0.000922793
69.9917	-0.00404	0.00463	0.0106	0.00266	0.000974059
70	-0.00407	0.00446	0.01043	0.00252	0.000871527
70.0083	-0.00404	0.00431	0.0103	0.00245	0.000871527
70.0167	-0.00404	0.00418	0.01022	0.00242	0.000768994
70.025	-0.00407	0.00407	0.01016	0.00235	0.000717728
70.0333	-0.0041	0.00397	0.01005	0.00231	0.000717728
70.0417	-0.0041	0.00388	0.00992	0.00224	0.000666462
70.05	-0.00416	0.00382	0.00977	0.00218	0.000563929
70.0583	-0.00416	0.00376	0.00969	0.00214	0.000512663
70.0667	-0.00416	0.00365	0.00962	0.00211	0.00041013
70.075	-0.00416	0.00358	0.00956	0.00204	0.000461396
70.0833	-0.00416	0.00355	0.00948	0.002	0.00041013
70.0917	-0.00413	0.00352	0.00935	0.00197	0.000307598
70.1	-0.00419	0.00346	0.00922	0.00197	0.000358864
70.1083	-0.00419	0.00341	0.00909	0.00204	0.00041013
70.1167	-0.00419	0.00335	0.00901	0.002	0.00041013
70.125	-0.00419	0.00331	0.00892	0.002	0.00041013
70.1333	-0.00413	0.00326	0.00886	0.00204	0.000358864
70.1417	-0.0041	0.00319	0.00877	0.00204	0.000307598
70.15	-0.00407	0.00317	0.00875	0.00207	0.000358864
70.1583	-0.00407	0.00313	0.00871	0.00207	0.000307598
70.1667	-0.00407	0.0031	0.00865	0.00211	0.000307598
70.175	-0.00407	0.00305	0.00863	0.00214	0.00041013
70.1833	-0.00407	0.00301	0.0086	0.00207	0.000461396
70.1917	-0.00404	0.00296	0.00858	0.002	0.00041013
70.2	-0.00407	0.00293	0.00854	0.00197	0.000461396
70.2083	-0.00407	0.00292	0.0085	0.00197	0.000461396
70.2167	-0.00404	0.0029	0.00848	0.00197	0.000512663
70.225	-0.00401	0.0029	0.00843	0.00193	0.000666462
70.2333	-0.00401	0.00289	0.00835	0.00193	0.000666462
70.2417	-0.00404	0.0029	0.00829	0.0019	0.000666462
70.25	-0.00401	0.00292	0.00824	0.0019	0.000666462
70.2583	-0.00401	0.00292	0.00822	0.00183	0.000666462
70.2667	-0.00404	0.00293	0.00822	0.00183	0.000666462
70.275	-0.00401	0.00292	0.0082	0.0018	0.000666462
70.2833	-0.00395	0.0029	0.00818	0.0018	0.000666462
70.2917	-0.00395	0.0029	0.00818	0.0018	0.000717728
70.3	-0.00395	0.0029	0.00818	0.0018	0.000615195
70.3083	-0.00395	0.00292	0.00818	0.0018	0.000563929
70.3167	-0.00398	0.00289	0.0082	0.0018	0.000512663
70.325	-0.00395	0.00287	0.00822	0.0018	0.000563929
70.3333	-0.00398	0.00286	0.00822	0.00176	0.000512663
70.3417	-0.00401	0.00286	0.0082	0.0018	0.000461396
70.35	-0.00401	0.00284	0.00818	0.00183	0.00041013
70.3583	-0.00404	0.00284	0.0082	0.0019	0.00041013
70.3667	-0.0041	0.00284	0.00822	0.00186	0.00041013
70.375	-0.00413	0.00286	0.00818	0.00183	0.000256331
70.3833	-0.0041	0.00283	0.00816	0.00183	0.000358864
70.3917	-0.00419	0.0028	0.00809	0.00183	0.000358864
70.4	-0.00426	0.00278	0.00812	0.0018	0.00041013
70.4083	-0.00419	0.00277	0.00809	0.00176	0.000358864
70.4167	-0.00413	0.00277	0.00807	0.00183	0.000307598
70.425	-0.0041	0.00278	0.00805	0.0018	0.000358864
70.4333	-0.00404	0.00275	0.00801	0.00176	0.00041013
70.4417	-0.00398	0.00272	0.00797	0.00176	0.000461396
70.45	-0.00401	0.00272	0.00792	0.0018	0.000358864
70.4583	-0.00407	0.00269	0.0079	0.00183	0.000307598
70.4667	-0.00404	0.00269	0.0079	0.0019	0.000256331
70.475	-0.00398	0.00271	0.00786	0.0019	0.000256331
70.4833	-0.00392	0.00271	0.00782	0.00186	0.000256331
70.4917	-0.00395	0.00272	0.00782	0.00186	0.000153799
70.5	-0.00395	0.00268	0.00775	0.0018	0.000153799
70.5083	-0.00395	0.00262	0.00773	0.0018	0.000153799
70.5167	-0.00395	0.00262	0.00773	0.00183	5.12663e-05
70.525	-0.00398	0.0026	0.00773	0.00176	-5.12663e-05
70.5333	-0.00392	0.00256	0.00771	0.00173	-0.000102533
70.5417	-0.0038	0.00256	0.00771	0.00169	-5.12663e-05
70.55	-0.00377	0.00251	0.00773	0.00162	-5.12663e-05
70.5583	-0.00373	0.00247	0.00773	0.00155	5.12663e-05
70.5667	-0.0037	0.00242	0.00778	0.00152	0
70.575	-0.00367	0.00236	0.00773	0.00155	0
70.5833	-0.0037	0.00235	0.00771	0.00162	-5.12663e-05
70.5917	-0.00367	0.00235	0.00767	0.00162	0
70.6	-0.00364	0.00231	0.00758	0.00166	0.000102533
70.6083	-0.00355	0.00226	0.00754	0.00166	0.000153799
70.6167	-0.00355	0.00225	0.00752	0.00162	0.000205065
70.625	-0.00352	0.00222	0.00752	0.00159	0.000205065
70.6333	-0.00349	0.00217	0.00746	0.00159	0.000205065
70.6417	-0.00337	0.00214	0.00739	0.00162	0.000205065
70.65	-0.00331	0.00213	0.00735	0.00162	0.000153799
70.6583	-0.00321	0.00208	0.00731	0.00162	0.000102533
70.6667	-0.00306	0.00205	0.00727	0.00155	0.000153799
70.675	-0.00294	0.00201	0.00733	0.00152	0.000205065
70.6833	-0.00288	0.00198	0.00737	0.00145	0.000205065
70.6917	-0.00279	0.00196	0.00737	0.00138	0.000307598
70.7	-0.00269	0.00195	0.00737	0.00142	0.000358864
70.7083	-0.00257	0.00192	0.00735	0.00145	0.000461396
70.7167	-0.00245	0.00189	0.00733	0.00152	0.000512663
70.725	-0.00242	0.00187	0.00733	0.00152	0.000512663
70.7333	-0.00236	0.00184	0.00735	0.00152	0.000563929
70.7417	-0.00223	0.00184	0.00735	0.00152	0.000666462
70.75	-0.00214	0.00186	0.00733	0.00152	0.000717728
70.7583	-0.00199	0.00184	0.00731	0.00152	0.000666462
70.7667	-0.00184	0.00184	0.00724	0.00152	0.000615195
70.775	-0.00171	0.00184	0.00724	0.00159	0.000512663
70.7833	-0.00156	0.00183	0.0072	0.00159	0.000615195
70.7917	-0.00144	0.00183	0.00716	0.00155	0.000666462
70.8	-0.00129	0.00186	0.00714	0.00155	0.000768994
70.8083	-0.0011	0.00184	0.00714	0.00148	0.000871527
70.8167	-0.000918358	0.00186	0.00714	0.00142	0.00108
70.825	-0.000765298	0.00186	0.00714	0.00145	0.00123
70.8333	-0.000642851	0.00186	0.00718	0.00148	0.00128
70.8417	-0.000551015	0.00186	0.0072	0.00152	0.00138
70.85	-0.000428567	0.00189	0.0072	0.00155	0.00149
70.8583	-0.000336731	0.0019	0.0072	0.00155	0.00169
70.8667	-0.000183672	0.0019	0.00722	0.00159	0.00174
70.875	0	0.00192	0.00729	0.00162	0.00174
70.8833	0.000122448	0.00195	0.00735	0.00169	0.00174
70.8917	0.000275507	0.00201	0.00739	0.00176	0.00174
70.9	0.000367343	0.00202	0.00741	0.0019	0.00185
70.9083	0.000489791	0.00207	0.00744	0.00193	0.0019
70.9167	0.000642851	0.00211	0.00746	0.0019	0.00195
70.925	0.00079591	0.00217	0.00746	0.00197	0.0021
70.9333	0.000918358	0.00222	0.00752	0.00197	0.00226
70.9417	0.00107	0.00225	0.00756	0.00204	0.00231
70.95	0.00119	0.00231	0.00763	0.00207	0.00231
70.9583	0.00132	0.00236	0.00769	0.00211	0.00241
70.9667	0.00144	0.00239	0.00773	0.00218	0.00256
70.975	0.00156	0.00242	0.0078	0.00221	0.00261
70.9833	0.00171	0.00248	0.00788	0.00224	0.00261
70.9917	0.00193	0.00254	0.00797	0.00228	0.00261
71	0.00202	0.00259	0.00803	0.00242	0.00256
71.0083	0.00214	0.00263	0.00812	0.00249	0.00267
71.0167	0.00217	0.00271	0.00818	0.00259	0.00267
71.025	0.00227	0.00278	0.00822	0.00266	0.00267
71.0333	0.00236	0.00287	0.00826	0.0028	0.00272
71.0417	0.00242	0.00293	0.00837	0.00293	0.00267
71.05	0.00245	0.00301	0.00848	0.003	0.00272
71.0583	0.00251	0.00307	0.00854	0.00314	0.00282
71.0667	0.00254	0.00316	0.00863	0.00325	0.00287
71.075	0.00248	0.00325	0.00871	0.00342	0.00292
71.0833	0.00248	0.00335	0.00886	0.00352	0.00297
71.0917	0.00245	0.00346	0.00897	0.00359	0.00302
71.1	0.00251	0.00355	0.00907	0.00376	0.00313
71.1083	0.00254	0.00361	0.0092	0.00394	0.00323
71.1167	0.00257	0.00368	0.00935	0.00404	0.00328
71.125	0.00263	0.00379	0.00948	0.00407	0.00338
71.1333	0.0026	0.00388	0.00954	0.00421	0.00343
71.1417	0.0026	0.00397	0.00965	0.00432	0.00333
71.15	0.0026	0.00407	0.00975	0.00438	0.00338
71.1583	0.0026	0.00415	0.00988	0.00449	0.00338
71.1667	0.0026	0.00421	0.00994	0.00459	0.00338
71.175	0.00263	0.00422	0.01001	0.0047	0.00328
71.1833	0.0026	0.00428	0.01011	0.00473	0.00318
71.1917	0.00257	0.00437	0.01016	0.0048	0.00313
71.2	0.00251	0.00443	0.01024	0.00487	0.00318
71.2083	0.00248	0.00451	0.01035	0.00497	0.00308
71.2167	0.00242	0.00455	0.01041	0.00501	0.00302
71.225	0.00236	0.0046	0.01047	0.00508	0.00297
71.2333	0.0023	0.00461	0.01054	0.00514	0.00297
71.2417	0.00223	0.00463	0.01058	0.00525	0.00287
71.25	0.0022	0.00467	0.01066	0.00532	0.00277
71.2583	0.00214	0.00471	0.01071	0.00542	0.00282
71.2667	0.00211	0.00473	0.01077	0.00552	0.00282
71.275	0.00205	0.00473	0.01086	0.00559	0.00282
71.2833	0.00199	0.00473	0.01088	0.00559	0.00267
71.2917	0.00187	0.00471	0.01088	0.00563	0.00267
71.3	0.00181	0.00468	0.0109	0.0057	0.00261
71.3083	0.00174	0.00467	0.01094	0.00573	0.00256
71.3167	0.00165	0.00467	0.01096	0.00577	0.00251
71.325	0.00159	0.00465	0.01096	0.00577	0.00241
71.3333	0.00153	0.00463	0.01092	0.00577	0.00241
71.3417	0.00147	0.00458	0.0109	0.0057	0.00241
71.35	0.00141	0.00457	0.0109	0.0057	0.00236
71.3583	0.00135	0.00457	0.01083	0.0057	0.00231
71.3667	0.00129	0.00454	0.01079	0.00573	0.00231
71.375	0.00126	0.00449	0.01075	0.0057	0.00236
71.3833	0.00119	0.00448	0.01069	0.00563	0.00236
71.3917	0.00119	0.00446	0.01064	0.00556	0.00236
71.4	0.00122	0.00442	0.01062	0.00549	0.00231
71.4083	0.00119	0.00439	0.01058	0.00546	0.00236
71.4167	0.00119	0.00437	0.01058	0.00532	0.00236
71.425	0.00116	0.00433	0.01052	0.00525	0.00236
71.4333	0.00107	0.00427	0.01043	0.00518	0.00236
71.4417	0.00101	0.00424	0.01037	0.00508	0.00231
71.45	0.00101	0.00419	0.01035	0.00501	0.00226
71.4583	0.000979582	0.00416	0.01024	0.00494	0.0021
71.4667	0.000979582	0.00409	0.01018	0.0049	0.002
71.475	0.000918358	0.00403	0.01009	0.00494	0.00205
71.4833	0.000826522	0.004	0.01003	0.00487	0.00205
71.4917	0.000765298	0.00397	0.00999	0.00483	0.00205
71.5	0.000734686	0.00391	0.0099	0.00483	0.0021
71.5083	0.000704074	0.00388	0.00988	0.00483	0.002
71.5167	0.00079591	0.00385	0.00979	0.00476	0.002
71.525	0.00079591	0.0038	0.00975	0.00473	0.002
71.5333	0.00079591	0.00377	0.00971	0.00466	0.00205
71.5417	0.000765298	0.00371	0.00975	0.00463	0.0021
71.55	0.000734686	0.00368	0.00973	0.00456	0.0022
71.5583	0.000704074	0.00367	0.00971	0.00445	0.00226
71.5667	0.000673463	0.00364	0.00965	0.00438	0.00226
71.575	0.000704074	0.00358	0.00958	0.00428	0.0022
71.5833	0.000673463	0.00353	0.00954	0.00428	0.00215
71.5917	0.000673463	0.0035	0.00954	0.00421	0.00215
71.6	0.000581627	0.00347	0.00956	0.00421	0.00215
71.6083	0.000520403	0.00346	0.00954	0.00421	0.0022
71.6167	0.000489791	0.00341	0.0095	0.00418	0.0022
71.625	0.000551015	0.00337	0.00939	0.00414	0.0022
71.6333	0.000581627	0.00335	0.00933	0.00414	0.00215
71.6417	0.000581627	0.00332	0.00931	0.00407	0.00215
71.65	0.000581627	0.00328	0.00926	0.00404	0.00215
71.6583	0.000551015	0.00328	0.00924	0.004	0.0022
71.6667	0.000489791	0.00328	0.0092	0.0039	0.00231
71.675	0.000428567	0.00325	0.00914	0.00383	0.00236
71.6833	0.000459179	0.00323	0.00909	0.00373	0.00246
71.6917	0.000489791	0.00322	0.00905	0.00366	0.00251
71.7	0.000397955	0.0032	0.00905	0.00363	0.00246
71.7083	0.000306119	0.0032	0.00903	0.00349	0.00246
71.7167	0.000183672	0.00322	0.00901	0.00352	0.00246
71.725	0.00015306	0.00323	0.00901	0.00352	0.00246
71.7333	0.00015306	0.00323	0.00899	0.00352	0.00246
71.7417	9.18358e-05	0.00323	0.00897	0.00356	0.00246
71.75	3.06119e-05	0.00325	0.00897	0.00359	0.00236
71.7583	-3.06119e-05	0.00323	0.00897	0.00363	0.00231
71.7667	-0.000122448	0.00323	0.00897	0.0038	0.00226
71.775	-0.000244895	0.00325	0.00897	0.00383	0.00215
71.7833	-0.000275507	0.00326	0.00894	0.0038	0.00205
71.7917	-0.000275507	0.00328	0.00894	0.00383	0.0021
71.8	-0.000336731	0.00326	0.00897	0.00383	0.0021
71.8083	-0.000367343	0.00325	0.00892	0.0038	0.0021
71.8167	-0.000428567	0.00326	0.00897	0.00376	0.00215
71.825	-0.000489791	0.00326	0.00901	0.00376	0.00205
71.8333	-0.000459179	0.00326	0.00903	0.00376	0.00205
71.8417	-0.000489791	0.00328	0.00905	0.00369	0.00215
71.85	-0.000489791	0.00331	0.00903	0.00359	0.0021
71.8583	-0.000551015	0.00331	0.00903	0.00356	0.0021
71.8667	-0.000551015	0.00331	0.00907	0.00359	0.0021
71.875	-0.000612239	0.00331	0.00911	0.00359	0.0021
71.8833	-0.000642851	0.00335	0.00911	0.00359	0.0021
71.8917	-0.000704074	0.00335	0.00914	0.00363	0.00205
71.9	-0.000826522	0.00337	0.00911	0.00366	0.002
71.9083	-0.000918358	0.00335	0.00911	0.00363	0.002
71.9167	-0.00094897	0.00334	0.00914	0.00356	0.002
71.925	-0.000979582	0.00334	0.00914	0.00352	0.00195
71.9333	-0.00101	0.00332	0.00916	0.00356	0.00179
71.9417	-0.0011	0.00329	0.00916	0.00356	0.00179
71.95	-0.00113	0.00328	0.00914	0.00349	0.00174
71.9583	-0.00113	0.00326	0.00916	0.00345	0.00174
71.9667	-0.0011	0.00323	0.00918	0.00342	0.00169
71.975	-0.0011	0.00322	0.0092	0.00335	0.00169
71.9833	-0.00104	0.0032	0.00916	0.00335	0.00164
71.9917	-0.00101	0.00317	0.00914	0.00331	0.00169
72	-0.00104	0.00317	0.00911	0.00342	0.00159
72.0083	-0.00101	0.00314	0.00911	0.00345	0.00164
72.0167	-0.00101	0.0031	0.00911	0.00345	0.00164
72.025	-0.00101	0.00307	0.00911	0.00338	0.00174
72.0333	-0.000979582	0.00304	0.00909	0.00338	0.00174
72.0417	-0.00101	0.00301	0.00903	0.00342	0.00169
72.05	-0.00104	0.00298	0.00897	0.00342	0.00164
72.0583	-0.00107	0.00295	0.00897	0.00338	0.00154
72.0667	-0.00104	0.00293	0.00897	0.00338	0.00159
72.075	-0.000979582	0.00292	0.00897	0.00342	0.00154
72.0833	-0.00094897	0.00289	0.00892	0.00345	0.00159
72.0917	-0.000887746	0.00286	0.00886	0.00342	0.00154
72.1	-0.000887746	0.00286	0.00882	0.00342	0.00149
72.1083	-0.00079591	0.00284	0.0088	0.00345	0.00138
72.1167	-0.000704074	0.00283	0.00877	0.00345	0.00123
72.125	-0.000642851	0.00281	0.00875	0.00349	0.00118
72.1333	-0.000551015	0.00281	0.00873	0.00356	0.00118
72.1417	-0.000520403	0.0028	0.00871	0.00363	0.00118
72.15	-0.000397955	0.0028	0.00869	0.00359	0.00113
72.1583	-0.000397955	0.0028	0.00863	0.00349	0.00113
72.1667	-0.000336731	0.0028	0.00858	0.00338	0.00113
72.175	-0.000244895	0.0028	0.00856	0.00335	0.00123
72.1833	-0.00015306	0.00275	0.00854	0.00335	0.00123
72.1917	-3.06119e-05	0.00274	0.00848	0.00328	0.00128
72.2	3.06119e-05	0.00275	0.00841	0.00328	0.00123
72.2083	0.00015306	0.00275	0.00839	0.00328	0.00128
72.2167	0.000244895	0.00274	0.00837	0.00321	0.00133
72.225	0.000397955	0.00274	0.00833	0.00314	0.00138
72.2333	0.000551015	0.00269	0.00826	0.00314	0.00138
72.2417	0.000704074	0.00265	0.00824	0.00318	0.00138
72.25	0.000857134	0.00262	0.00822	0.00321	0.00138
72.2583	0.0011	0.0026	0.0082	0.00321	0.00133
72.2667	0.00122	0.00259	0.00816	0.00314	0.00133
72.275	0.00144	0.00256	0.00814	0.00318	0.00128
72.2833	0.00159	0.00256	0.00809	0.00314	0.00133
72.2917	0.00174	0.00254	0.00805	0.00304	0.00144
72.3	0.00196	0.00254	0.00803	0.00297	0.00144
72.3083	0.0022	0.00251	0.00801	0.0029	0.00149
72.3167	0.00239	0.00251	0.00803	0.00287	0.00154
72.325	0.00257	0.00254	0.00803	0.00287	0.00154
72.3333	0.00269	0.00253	0.00803	0.00283	0.00149
72.3417	0.00282	0.00253	0.00803	0.00276	0.00138
72.35	0.00303	0.00256	0.00801	0.00276	0.00144
72.3583	0.00318	0.00259	0.00801	0.00273	0.00149
72.3667	0.0034	0.00259	0.00807	0.00276	0.00149
72.375	0.00367	0.00257	0.00809	0.00283	0.00144
72.3833	0.00389	0.00257	0.00812	0.00283	0.00138
72.3917	0.00407	0.00257	0.00809	0.00283	0.00144
72.4	0.00429	0.00257	0.00803	0.00287	0.00144
72.4083	0.00456	0.00256	0.00797	0.0029	0.00149
72.4167	0.00487	0.00257	0.00795	0.00287	0.00149
72.425	0.00511	0.00257	0.0079	0.0029	0.00159
72.4333	0.00539	0.0026	0.0079	0.00293	0.00159
72.4417	0.00566	0.00263	0.00786	0.00293	0.00164
72.45	0.006	0.00263	0.00786	0.00293	0.00164
72.4583	0.00624	0.00266	0.00784	0.00283	0.00159
72.4667	0.00652	0.00271	0.00784	0.00287	0.00164
72.475	0.0068	0.00272	0.00786	0.0029	0.00159
72.4833	0.00704	0.00271	0.00792	0.00287	0.00164
72.4917	0.00729	0.00274	0.00801	0.0029	0.00159
72.5	0.00753	0.00278	0.00805	0.00293	0.00154
72.5083	0.00778	0.0028	0.00809	0.00293	0.00154
72.5167	0.00799	0.00281	0.00816	0.0029	0.00159
72.525	0.00814	0.00283	0.0082	0.00293	0.00164
72.5333	0.0083	0.00287	0.00822	0.0029	0.00164
72.5417	0.00848	0.0029	0.00831	0.00297	0.00174
72.55	0.00866	0.00293	0.00837	0.00304	0.00179
72.5583	0.00882	0.00295	0.00839	0.003	0.0019
72.5667	0.00897	0.00302	0.00843	0.00304	0.0019
72.575	0.00918	0.00305	0.00848	0.00307	0.00205
72.5833	0.00934	0.00307	0.00854	0.00304	0.0021
72.5917	0.00949	0.00313	0.00865	0.00297	0.0021
72.6	0.00961	0.0032	0.00869	0.003	0.0022
72.6083	0.00983	0.00328	0.00877	0.00307	0.00231
72.6167	0.00995	0.00331	0.00888	0.00311	0.00236
72.625	0.0101	0.00337	0.00894	0.00318	0.00241
72.6333	0.01019	0.00343	0.00901	0.00318	0.00246
72.6417	0.01035	0.00347	0.00909	0.00328	0.00241
72.65	0.01044	0.00353	0.0092	0.00331	0.00241
72.6583	0.0105	0.00364	0.00926	0.00335	0.00241
72.6667	0.01056	0.00373	0.00931	0.00335	0.00241
72.675	0.01059	0.00379	0.00937	0.00345	0.00246
72.6833	0.01065	0.00385	0.00943	0.00352	0.00251
72.6917	0.01068	0.00389	0.00954	0.00352	0.00251
72.7	0.01074	0.00397	0.0096	0.00359	0.00256
72.7083	0.01081	0.00403	0.00969	0.00359	0.00261
72.7167	0.01087	0.00407	0.00979	0.00363	0.00272
72.725	0.01096	0.00413	0.00988	0.00373	0.00282
72.7333	0.01108	0.00418	0.00996	0.00369	0.00292
72.7417	0.01117	0.00422	0.01005	0.00373	0.00297
72.75	0.0113	0.00425	0.01024	0.00376	0.00313
72.7583	0.01139	0.00431	0.01033	0.00383	0.00323
72.7667	0.01145	0.00434	0.01045	0.0039	0.00338
72.775	0.01154	0.00442	0.01056	0.00394	0.00343
72.7833	0.01154	0.00446	0.01064	0.00404	0.00359
72.7917	0.01157	0.00452	0.01073	0.00404	0.00369
72.8	0.0116	0.0046	0.01079	0.00411	0.0039
72.8083	0.0116	0.00465	0.0109	0.00411	0.0039
72.8167	0.0116	0.00474	0.01096	0.00421	0.00405
72.825	0.0116	0.00485	0.01109	0.00428	0.00436
72.8333	0.0116	0.00494	0.0112	0.00432	0.00456
72.8417	0.0116	0.005	0.01128	0.00438	0.00482
72.85	0.01166	0.0051	0.01132	0.00445	0.00508
[truncated: 5,778 more rows]

## Sheet: Fig3a-d - SEC, FL, DLS, bisANS
	Retention volume (mL) - Fig 3a						Center of spectral mass (cm-1)- Fig 3b						Hydrodynamic diameter (nm) - Fig 3c						Area bisANS curve - Fig 3d
	Ancestral	D614G	Beta	Gamma	Delta		Ancestral	D614G	Beta	Gamma	Delta		Ancestral	D614G	Beta	Gamma	Delta		bisANS	Ancestral	D614G	Beta	Gamma	Delta
	12.98	13.44	13.37	12.89	13.73		29717.5	29468.4	29739.6	29749	29864.7		15.4	15	25	13.4	12		6750880	61542900	17672600	66177000	52148700	66552700
	12.9	13.91	13.39	12.97	13.7		29788.2	29815	29809.2	29929.4	29881		13.3	18.1	25.7	12.1	11.8		6893570	55216200	22303400	65878300	57826700	78593300
	13.25	13.65	14.14	12.85	13.69		29768.4	29842.6	29846.5	29979.7	29864.8		10.6	15.9	25.2	12.2	20.9		4432140	41132400	20400100	76549100	66220800	53997800
	12.9	13.7	13.84	12.82	13.53		29693	29641.3	29801.5	29909.6	29676.7		10.2	15.5	10.1	12.1	11
	13.37	13.57	13.51				29684	29646.4	29806	29955.8	29675.4		12	12.2	16.8	14.3	14.5
	13.03						--	29659.8	29807.1	29968.1	29672.7		10.6	17.7	12.9	12.9	15.3
	12.97												13.9	12.4	20.3	13.4	11.7
	13.04												10.2	12.9	24.9	16.9	10.4
													11.6	15.9	25.1	15.4	17.5
													16.4	17.1	22.9	15	12.8
													15.4	11.5	22.9	14.8	15
													16.3	16.3	13.4	16.6	14.4
													11.6	18.8	11.2	13.8
														14.9	10.2	16.3
														18.9	13.8	12.2
														13.1	12.1	13
														16.7	17.1	11.3
														16.2	12	12.8
														14	22.3	11.1
														20.1	12.4	12.2
														14.8	12.8	19.1
														13.1	11.5	16.3
														11.9	13.4	15.2
														15.1	17.5	15.5
														13.7	15.2	15.2
														15.2	14.1	12.1
														13.4	16.9	12.4
														12.6		13.3
														12.1		14
														14.1		14.4
														12.6		18.3
														16.6		17.3
														16		13.6
														15.4		13.9
														16.5		17.6
														15.3		14.5
														18.5		14.3
														11.3		15.8
														16.7		14.2
																16.3
																13.7
																13.4
																18.3
																13.8
																13.7
																12
																15.9
																13.5
																11.9
																18.2
																13.5
																11.9
																16.1
																17
																15.4

## Sheet: Fig4 - FL, SEC, DLS
	Fig 4a and Fig S8 Bb (tris-based)								Fig 4b							Fig 4c
	Guanidine (M)	Center of spectral mass	Perturbation coeff	Center of spectral mass	Perturbation coeff	Center of spectral mass	Perturbation coeff		Time (min)	Volume (mL)	Abs 280nm	Fluorescence	Fluorescence	Fluorescence		Diameter (nm)	G(d)	Diameter (nm)	G(d)	Diameter (nm)	G(d)
		Ancestral batch #1	Ancestral batch #1	Ancestral batch #2	Ancestral batch #2	Ancestral batch #3	Ancestral batch #3				standard	Ancestral	Ancestral + 0.3M Guanidine	Ancestral + 1M Guanidine		Ancestral		Ancestral + 0.3M Guanidine		Ancestral + 1M Guanidine
	0	29552.1	0	29503.8	0	29520.7	0		0	0	-23	-2707	-64	1392		2	0	6.87759	0	2	0
	0.01	29531.9	0.05185	29490.7	0.03581	29568.3	-0.0909		0.00833	0.00583	-23	-2707	-64	1392		3	0	8.63508	0	3	0
	0.02	29519.6	0.08351	29493.4	0.02843	29573.1	-0.10009		0.01667	0.01167	1	-1070	-61	562		4	0	10.8417	100	4	0
	0.03	29541.3	0.02768	29488.4	0.04212	29559.2	-0.07355		0.025	0.0175	1	16	-5	15		5	0	13.6121	48.4808	5	0
	0.05	29541.6	0.02696	29461.6	0.11502	29495.4	0.04838		0.03333	0.02333	1	14	1	22		6.51259	0	17.0906	12.9753	6	0
	0.06	29489.1	0.16171	29443.7	0.16371	29457.9	0.12007		0.04167	0.02917	2	10	9	27		8.09712	0	21.4579	1.77868	7.16761	0
	0.07	29456.8	0.24443	29397.1	0.29056	29434	0.16571		0.05	0.035	4	18	6	43		10.0672	85.8722	26.9412	0	8.9876	0
	0.08	29448.5	0.26557	29401.3	0.27911	29401.5	0.22786		0.05833	0.04083	7	20	-1	63		12.5165	100	33.8257	0	11.2697	0
	0.1	29404.7	0.37801	29372.6	0.35726	29352.1	0.3223		0.06667	0.04667	9	10	-2	73		15.5618	64.326	42.4695	0	14.1313	100
	0.15	29367.7	0.47279	29311.8	0.52258	29315.6	0.39201		0.075	0.0525	10	10	4	64		19.3481	20.817	53.3221	0	17.7195	35.9753
	0.2	29345.1	0.53067	29301.4	0.55114	29302.2	0.41768		0.08333	0.05833	8	14	5	47		24.0555	4.56535	66.9479	0	22.2189	6.6712
	0.25	29378.6	0.44485	29294.3	0.57041	29325.4	0.3733		0.09167	0.06417	5	18	2	32		29.9082	0.36072	84.0557	0.000926436	27.8607	0
	0.3	29384.9	0.42871	29320.9	0.49782	29213.2	0.5879		0.1	0.07	3	20	2	22		37.1849	0	105.535	0.000517798	34.935	0
	0.4	29362.8	0.48537	29288.8	0.5852	29219.3	0.57622		0.10833	0.07583	2	12	2	26		46.2321	0	132.504	0.000167507	43.8057	0
	0.5	29418.2	0.3434	29331.5	0.46913	29221.4	0.57215		0.11667	0.08167	1	-2	-3	30		57.4805	0	166.363	2.94835e-05	54.9288	0
	0.8	29489.3	0.16121	29447.2	0.15409	29397.5	0.23554		0.125	0.0875	0	-16	-12	33		71.4656	0	208.876	0	68.8763	0
	1	29504.4	0.12249	29447.5	0.15325	29409.1	0.21335		0.13333	0.09333	-2	-21	-19	38		88.8533	0.000421694	262.252	0	86.3653	0
	1.3	29506.3	0.11757	29466.3	0.10231	29407.7	0.21598		0.14167	0.09917	-4	-19	-17	42		110.472	0.000693423	329.267	0	108.295	0.00173
	1.6	29498	0.13886	29454.3	0.13493	29408.4	0.21472		0.15	0.105	-6	-20	-16	47		137.349	0.000341017	413.407	0	135.793	0.000570167
	1.9	29482.6	0.17837	29443.7	0.16365	29380.6	0.26776		0.15833	0.11083	-6	-23	-10	56		170.767	0.00011215	519.049	0	170.274	0.000163793
	2.2	29457.1	0.24362	29401.3	0.2792	29373.1	0.28211		0.16667	0.11667	-4	-31	8	61		212.315	2.22281e-05	651.686	0	213.51	0
	2.5	29390.3	0.41484	29365.5	0.37665	29315.9	0.39145		0.175	0.1225	-2	-46	24	66		263.971	0	818.217	0	267.724	0
	2.8	29311	0.61809	29263.2	0.65499	29204	0.60542		0.18333	0.12833	-1	-62	22	72		328.196	0	1027.3	0	335.704	0.000190291
	3.5	29194.7	0.91644	29181.5	0.87744	29033.7	0.93089		0.19167	0.13417	-2	-65	12	79		408.047	0	1289.82	0	420.946	0
	4	29164	0.99516	29161.6	0.93151	29008	0.98013		0.2	0.14	-4	-53	11	88		507.325	0	1619.42	0	527.832	0
	4.5	29165.3	0.99178	29147.8	0.96915	29000.5	0.99443		0.20833	0.14583	-7	-34	12	99		630.759	0	2033.24	5.40175e-09	661.859	0
	5	29162.1	1	29136.4	1	28997.3	1.00051		0.21667	0.15167	-8	-14	2	108		784.223	0	2552.81	4.03422e-09	829.917	0
	5.5					28997.6	1		0.225	0.1575	-8	3	-16	115		975.027	0	3205.16	7.54339e-09	1040.65	0
									0.23333	0.16333	-7	5	-33	117		1212.25	0	4024.2	7.59368e-10	1304.89	0
									0.24167	0.16917	-6	-8	-37	110		1507.2	3.18064e-08	5052.54	1.88673e-10	1636.23	0
									0.25	0.175	-4	-24	-32	106		1873.9	2.26939e-08	6343.66	1.52304e-10	2051.7	0
									0.25833	0.18083	-4	-38	-22	109		2329.82	1.41012e-08	7964.71	0	2572.66	0
									0.26667	0.18667	-5	-44	-16	106		2896.67	5.16503e-09	10000	0	3225.91	0
									0.275	0.1925	-8	-40	-14	95		3601.44	9.62839e-10			4045.03	0
									0.28333	0.19833	-11	-31	-10	91		4477.68	0			5072.14	0
									0.29167	0.20417	-14	-23	-3	100		5567.11	0			6360.06	1.22238e-09
									0.3	0.21	-13	-25	0	110		6921.6	0			7975	4.08749e-10
									0.30833	0.21583	-11	-28	-9	112						10000	6.19403e-11
									0.31667	0.22167	-7	-25	-20	119
									0.325	0.2275	-3	-19	-26	129
									0.33333	0.23333	0	-19	-29	140
									0.34167	0.23917	2	-20	-33	146
									0.35	0.245	1	-12	-40	143
									0.35833	0.25083	0	-5	-37	140
									0.36667	0.25667	-1	-1	-18	146
									0.375	0.2625	-3	8	1	162
									0.38333	0.26833	-5	24	18	190
									0.39167	0.27417	-6	31	32	222
									0.4	0.28	-7	23	37	243
									0.40833	0.28583	-6	14	35	251
									0.41667	0.29167	-6	9	32	242
									0.425	0.2975	-5	10	26	224
									0.43333	0.30333	-6	9	24	208
									0.44167	0.30917	-7	4	24	195
									0.45	0.315	-8	-4	15	197
									0.45833	0.32083	-9	-16	2	215
									0.46667	0.32667	-10	-27	-1	242
									0.475	0.3325	-10	-29	9	270
									0.48333	0.33833	-10	-21	11	282
									0.49167	0.34417	-10	-15	-3	288
									0.5	0.35	-8	-11	-16	299
									0.50833	0.35583	-7	-4	-20	305
									0.51667	0.36167	-5	-11	-19	302
									0.525	0.3675	-4	-28	-9	306
									0.53333	0.37333	-3	-33	7	313
									0.54167	0.37917	-3	-26	18	309
									0.55	0.385	-4	-8	17	293
									0.55833	0.39083	-5	13	2	286
									0.56667	0.39667	-7	25	-13	301
									0.575	0.4025	-10	20	-16	320
									0.58333	0.40833	-12	-7	-19	334
									0.59167	0.41417	-14	-34	-22	340
									0.6	0.42	-14	-45	-19	356
									0.60833	0.42583	-14	-42	-8	376
									0.61667	0.43167	-14	-47	1	377
									0.625	0.4375	-15	-58	1	368
									0.63333	0.44333	-17	-52	-8	363
									0.64167	0.44917	-18	-35	-16	367
									0.65	0.455	-19	-29	-11	369
									0.65833	0.46083	-19	-33	-8	362
									0.66667	0.46667	-21	-35	-22	354
									0.675	0.4725	-23	-33	-41	359
									0.68333	0.47833	-24	-31	-45	378
									0.69167	0.48417	-25	-37	-41	397
									0.7	0.49	-24	-47	-39	402
									0.70833	0.49583	-22	-51	-41	396
									0.71667	0.50167	-20	-52	-36	389
									0.725	0.5075	-20	-47	-24	400
									0.73333	0.51333	-20	-34	-21	432
									0.74167	0.51917	-20	-18	-27	468
									0.75	0.525	-20	-10	-30	493
									0.75833	0.53083	-18	-18	-34	505
									0.76667	0.53667	-15	-37	-27	514
									0.775	0.5425	-12	-57	-14	510
									0.78333	0.54833	-10	-74	-9	496
									0.79167	0.55417	-9	-85	-13	482
									0.8	0.56	-10	-87	-28	481
									0.80833	0.56583	-13	-81	-40	500
									0.81667	0.57167	-15	-64	-46	516
									0.825	0.5775	-17	-49	-53	508
									0.83333	0.58333	-18	-38	-60	488
									0.84167	0.58917	-17	-32	-68	470
									0.85	0.595	-14	-27	-65	458
									0.85833	0.60083	-11	-14	-47	451
									0.86667	0.60667	-8	3	-27	456
									0.875	0.6125	-6	20	-17	461
									0.88333	0.61833	-5	24	-16	466
									0.89167	0.62417	-5	10	-13	485
									0.9	0.63	-7	-7	-7	510
									0.90833	0.63583	-10	-24	-9	521
									0.91667	0.64167	-12	-41	-17	511
									0.925	0.6475	-14	-43	-17	497
									0.93333	0.65333	-15	-27	-1	493
									0.94167	0.65917	-16	-9	11	501
									0.95	0.665	-19	7	14	509
									0.95833	0.67083	-21	13	14	524
									0.96667	0.67667	-25	8	8	547
									0.975	0.6825	-28	0	-1	556
									0.98333	0.68833	-29	-12	-6	548
									0.99167	0.69417	-30	-31	-10	535
									1	0.7	-31	-46	-16	526
									1.00833	0.70583	-33	-51	-23	529
									1.01667	0.71167	-34	-48	-27	542
									1.025	0.7175	-34	-53	-23	567
									1.03333	0.72333	-32	-68	-21	595
									1.04167	0.72917	-30	-88	-29	613
									1.05	0.735	-28	-97	-38	622
									1.05833	0.74083	-26	-89	-41	616
									1.06667	0.74667	-25	-75	-39	598
									1.075	0.7525	-23	-64	-28	593
									1.08333	0.75833	-21	-57	-11	601
									1.09167	0.76417	-19	-47	-1	609
									1.1	0.77	-19	-44	1	616
									1.10833	0.77583	-21	-59	-2	618
									1.11667	0.78167	-25	-72	-8	609
									1.125	0.7875	-31	-74	-18	599
									1.13333	0.79333	-36	-72	-32	601
									1.14167	0.79917	-39	-66	-36	603
									1.15	0.805	-40	-61	-25	598
									1.15833	0.81083	-39	-67	-9	588
									1.16667	0.81667	-39	-69	1	583
									1.175	0.8225	-37	-60	-3	585
									1.18333	0.82833	-34	-58	-17	592
									1.19167	0.83417	-31	-65	-27	598
									1.2	0.84	-27	-70	-27	592
									1.20833	0.84583	-24	-68	-27	588
									1.21667	0.85167	-22	-60	-34	596
									1.225	0.8575	-21	-58	-38	613
									1.23333	0.86333	-22	-62	-43	634
									1.24167	0.86917	-23	-63	-48	650
									1.25	0.875	-24	-59	-47	648
									1.25833	0.88083	-27	-56	-45	633
									1.26667	0.88667	-30	-57	-53	631
									1.275	0.8925	-34	-69	-67	644
									1.28333	0.89833	-36	-94	-71	653
									1.29167	0.90417	-38	-114	-73	651
									1.3	0.91	-41	-120	-78	643
									1.30833	0.91583	-43	-110	-78	640
									1.31667	0.92167	-45	-97	-76	635
									1.325	0.9275	-47	-95	-79	630
									1.33333	0.93333	-47	-97	-85	632
									1.34167	0.93917	-44	-88	-99	642
									1.35	0.945	-41	-80	-108	653
									1.35833	0.95083	-38	-87	-100	654
									1.36667	0.95667	-38	-94	-84	651
									1.375	0.9625	-39	-90	-70	645
									1.38333	0.96833	-41	-90	-73	643
									1.39167	0.97417	-43	-97	-83	648
									1.4	0.98	-44	-95	-87	658
									1.40833	0.98583	-44	-90	-95	667
									1.41667	0.99167	-43	-90	-106	669
									1.425	0.9975	-43	-90	-114	668
									1.43333	1.00333	-43	-97	-115	669
									1.44167	1.00917	-43	-114	-102	674
									1.45	1.015	-43	-131	-75	685
									1.45833	1.02083	-43	-140	-59	704
									1.46667	1.02667	-43	-147	-63	723
									1.475	1.0325	-43	-140	-65	733
									1.48333	1.03833	-41	-122	-65	727
									1.49167	1.04417	-39	-110	-72	716
									1.5	1.05	-37	-116	-79	705
									1.50833	1.05583	-35	-125	-76	692
									1.51667	1.06167	-34	-132	-71	688
									1.525	1.0675	-36	-140	-65	689
									1.53333	1.07333	-38	-142	-53	688
									1.54167	1.07917	-41	-142	-41	697
									1.55	1.085	-43	-141	-28	714
									1.55833	1.09083	-44	-131	-21	726
									1.56667	1.09667	-45	-117	-35	732
									1.575	1.1025	-46	-109	-61	738
									1.58333	1.10833	-47	-108	-78	757
									1.59167	1.11417	-50	-108	-77	782
									1.6	1.12	-53	-106	-73	798
									1.60833	1.12583	-55	-106	-78	800
									1.61667	1.13167	-56	-102	-85	790
									1.625	1.1375	-55	-95	-85	772
									1.63333	1.14333	-54	-92	-76	749
									1.64167	1.14917	-53	-86	-61	746
									1.65	1.155	-55	-82	-43	769
									1.65833	1.16083	-57	-86	-29	792
									1.66667	1.16667	-60	-99	-34	803
									1.675	1.1725	-63	-114	-59	803
									1.68333	1.17833	-63	-120	-80	791
									1.69167	1.18417	-63	-116	-88	771
									1.7	1.19	-60	-105	-98	753
									1.70833	1.19583	-57	-95	-109	737
									1.71667	1.20167	-54	-92	-113	733
									1.725	1.2075	-53	-94	-111	738
									1.73333	1.21333	-54	-99	-105	747
									1.74167	1.21917	-55	-104	-98	752
									1.75	1.225	-56	-110	-91	742
									1.75833	1.23083	-57	-115	-86	729
									1.76667	1.23667	-57	-115	-75	720
									1.775	1.2425	-58	-111	-62	710
									1.78333	1.24833	-61	-110	-61	714
									1.79167	1.25417	-63	-115	-73	735
									1.8	1.26	-63	-122	-91	755
									1.80833	1.26583	-60	-129	-101	774
									1.81667	1.27167	-57	-134	-93	791
									1.825	1.2775	-53	-131	-87	800
									1.83333	1.28333	-51	-123	-89	796
									1.84167	1.28917	-51	-109	-97	785
									1.85	1.295	-53	-92	-108	779
									1.85833	1.30083	-54	-81	-115	787
									1.86667	1.30667	-54	-86	-120	790
									1.875	1.3125	-54	-102	-121	782
									1.88333	1.31833	-55	-108	-111	773
									1.89167	1.32417	-57	-99	-102	756
									1.9	1.33	-58	-92	-101	739
									1.90833	1.33583	-57	-96	-97	745
									1.91667	1.34167	-55	-108	-92	759
									1.925	1.3475	-52	-124	-95	767
									1.93333	1.35333	-50	-139	-97	778
									1.94167	1.35917	-50	-151	-97	787
									1.95	1.365	-52	-161	-98	783
									1.95833	1.37083	-55	-156	-101	779
									1.96667	1.37667	-58	-138	-108	788
									1.975	1.3825	-60	-126	-109	806
									1.98333	1.38833	-62	-118	-109	824
									1.99167	1.39417	-62	-108	-111	838
									2	1.4	-62	-101	-110	850
									2.00833	1.40583	-62	-103	-111	861
									2.01667	1.41167	-61	-108	-115	861
									2.025	1.4175	-59	-115	-114	846
									2.03333	1.42333	-58	-124	-114	828
									2.04167	1.42917	-58	-134	-119	823
									2.05	1.435	-59	-145	-134	829
									2.05833	1.44083	-61	-157	-151	840
									2.06667	1.44667	-63	-168	-156	849
									2.075	1.4525	-65	-175	-155	841
									2.08333	1.45833	-65	-172	-147	831
									2.09167	1.46417	-64	-153	-137	832
									2.1	1.47	-62	-138	-134	840
									2.10833	1.47583	-61	-143	-138	847
									2.11667	1.48167	-60	-155	-147	848
									2.125	1.4875	-61	-162	-161	846
									2.13333	1.49333	-63	-161	-179	851
									2.14167	1.49917	-66	-149	-196	851
									2.15	1.505	-68	-130	-206	827
									2.15833	1.51083	-71	-118	-209	804
									2.16667	1.51667	-73	-117	-193	813
									2.175	1.5225	-76	-114	-158	843
									2.18333	1.52833	-77	-110	-125	865
									2.19167	1.53417	-77	-111	-110	867
									2.2	1.54	-76	-114	-112	859
									2.20833	1.54583	-73	-120	-124	855
									2.21667	1.55167	-70	-123	-137	864
									2.225	1.5575	-68	-121	-138	881
									2.23333	1.56333	-67	-126	-137	889
									2.24167	1.56917	-67	-134	-149	889
									2.25	1.575	-67	-137	-161	887
									2.25833	1.58083	-67	-135	-162	879
									2.26667	1.58667	-66	-134	-164	874
									2.275	1.5925	-65	-138	-162	872
									2.28333	1.59833	-64	-135	-155	865
									2.29167	1.60417	-64	-141	-151	856
									2.3	1.61	-65	-159	-157	856
									2.30833	1.61583	-67	-172	-163	868
									2.31667	1.62167	-69	-178	-161	885
									2.325	1.6275	-71	-170	-161	912
									2.33333	1.63333	-74	-148	-165	952
									2.34167	1.63917	-77	-139	-169	970
									2.35	1.645	-80	-149	-166	952
									2.35833	1.65083	-82	-165	-164	923
									2.36667	1.65667	-84	-170	-171	907
									2.375	1.6625	-85	-164	-181	907
									2.38333	1.66833	-86	-161	-185	904
									2.39167	1.67417	-85	-161	-178	898
									2.4	1.68	-85	-160	-166	896
									2.40833	1.68583	-85	-164	-159	894
									2.41667	1.69167	-86	-169	-161	894
									2.425	1.6975	-85	-170	-158	900
									2.43333	1.70333	-83	-177	-147	899
									2.44167	1.70917	-80	-185	-136	892
									2.45	1.715	-77	-191	-132	895
									2.45833	1.72083	-74	-194	-132	904
									2.46667	1.72667	-72	-196	-133	921
									2.475	1.7325	-72	-206	-134	943
									2.48333	1.73833	-73	-217	-135	950
									2.49167	1.74417	-74	-221	-147	932
									2.5	1.75	-76	-216	-163	914
									2.50833	1.75583	-78	-200	-168	902
									2.51667	1.76167	-81	-188	-162	899
									2.525	1.7675	-83	-188	-147	906
									2.53333	1.77333	-85	-190	-133	919
									2.54167	1.77917	-85	-196	-135	929
									2.55	1.785	-85	-211	-138	931
									2.55833	1.79083	-84	-221	-131	931
									2.56667	1.79667	-84	-226	-133	931
									2.575	1.8025	-83	-233	-132	934
									2.58333	1.80833	-82	-237	-127	933
									2.59167	1.81417	-80	-233	-129	923
									2.6	1.82	-78	-233	-138	919
									2.60833	1.82583	-77	-238	-151	923
									2.61667	1.83167	-77	-235	-164	923
									2.625	1.8375	-78	-220	-173	926
									2.63333	1.84333	-81	-205	-178	937
									2.64167	1.84917	-84	-198	-183	946
									2.65	1.855	-88	-200	-189	947
									2.65833	1.86083	-91	-211	-198	947
									2.66667	1.86667	-94	-217	-201	951
									2.675	1.8725	-95	-217	-180	955
									2.68333	1.87833	-96	-228	-148	951
									2.69167	1.88417	-95	-237	-131	937
									2.7	1.89	-95	-230	-128	919
									2.70833	1.89583	-94	-216	-128	915
									2.71667	1.90167	-94	-221	-135	924
									2.725	1.9075	-94	-234	-144	926
									2.73333	1.91333	-93	-238	-151	918
									2.74167	1.91917	-91	-236	-163	911
									2.75	1.925	-89	-234	-177	914
									2.75833	1.93083	-88	-235	-179	916
									2.76667	1.93667	-86	-232	-178	916
									2.775	1.9425	-85	-226	-178	932
									2.78333	1.94833	-85	-228	-181	950
									2.79167	1.95417	-86	-229	-179	949
									2.8	1.96	-87	-224	-177	928
									2.80833	1.96583	-89	-217	-179	899
									2.81667	1.97167	-91	-208	-177	886
									2.825	1.9775	-92	-203	-173	899
									2.83333	1.98333	-94	-207	-176	923
									2.84167	1.98917	-95	-208	-188	944
									2.85	1.995	-96	-207	-196	955
									2.85833	2.00083	-96	-209	-192	948
									2.86667	2.00667	-97	-212	-189	923
									2.875	2.0125	-98	-209	-199	897
									2.88333	2.01833	-99	-200	-206	887
									2.89167	2.02417	-100	-193	-204	899
									2.9	2.03	-101	-193	-198	926
									2.90833	2.03583	-102	-206	-186	956
									2.91667	2.04167	-102	-223	-181	968
									2.925	2.0475	-102	-234	-192	952
									2.93333	2.05333	-102	-237	-206	933
									2.94167	2.05917	-101	-237	-217	920
									2.95	2.065	-99	-238	-220	905
									2.95833	2.07083	-96	-240	-211	894
									2.96667	2.07667	-93	-241	-190	887
									2.975	2.0825	-90	-233	-166	884
									2.98333	2.08833	-88	-222	-149	894
									2.99167	2.09417	-88	-204	-145	912
									3	2.1	-89	-179	-150	928
									3.00833	2.10583	-91	-171	-149	943
									3.01667	2.11167	-92	-180	-147	947
									3.025	2.1175	-94	-195	-157	943
									3.03333	2.12333	-95	-204	-175	946
									3.04167	2.12917	-96	-202	-192	959
									3.05	2.135	-97	-200	-201	962
									3.05833	2.14083	-98	-207	-203	964
									3.06667	2.14667	-98	-219	-200	984
									3.075	2.1525	-98	-233	-198	1004
									3.08333	2.15833	-98	-246	-194	1013
									3.09167	2.16417	-99	-254	-180	1011
									3.1	2.17	-102	-255	-160	1000
									3.10833	2.17583	-107	-253	-144	989
									3.11667	2.18167	-110	-252	-139	986
									3.125	2.1875	-111	-245	-152	984
									3.13333	2.19333	-111	-234	-175	984
									3.14167	2.19917	-109	-235	-195	988
									3.15	2.205	-106	-244	-205	999
									3.15833	2.21083	-104	-252	-202	1010
									3.16667	2.21667	-102	-258	-205	1017
									3.175	2.2225	-101	-261	-222	1021
									3.18333	2.22833	-101	-264	-236	1005
									3.19167	2.23417	-101	-269	-242	973
									3.2	2.24	-103	-271	-241	956
									3.20833	2.24583	-106	-274	-234	973
									3.21667	2.25167	-109	-284	-225	1008
									3.225	2.2575	-113	-289	-211	1028
									3.23333	2.26333	-117	-275	-200	1028
									3.24167	2.26917	-118	-261	-190	1024
									3.25	2.275	-117	-263	-173	1018
									3.25833	2.28083	-116	-274	-153	1007
									3.26667	2.28667	-114	-282	-141	1008
									3.275	2.2925	-112	-284	-136	1030
									3.28333	2.29833	-112	-283	-140	1047
									3.29167	2.30417	-113	-272	-149	1045
									3.3	2.31	-115	-260	-161	1034
									3.30833	2.31583	-117	-259	-174	1025
									3.31667	2.32167	-117	-261	-183	1018
									3.325	2.3275	-117	-259	-190	1012
									3.33333	2.33333	-115	-258	-196	999
									3.34167	2.33917	-111	-260	-206	993
									3.35	2.345	-106	-260	-214	992
									3.35833	2.35083	-102	-262	-211	982
									3.36667	2.35667	-100	-263	-191	964
									3.375	2.3625	-100	-256	-175	947
									3.38333	2.36833	-103	-246	-179	936
									3.39167	2.37417	-108	-242	-188	935
									3.4	2.38	-112	-246	-191	950
									3.40833	2.38583	-114	-253	-189	963
									3.41667	2.39167	-116	-257	-188	964
									3.425	2.3975	-115	-257	-191	971
									3.43333	2.40333	-115	-256	-189	979
									3.44167	2.40917	-115	-259	-179	975
									3.45	2.415	-116	-258	-173	965
									3.45833	2.42083	-117	-257	-177	962
									3.46667	2.42667	-117	-256	-182	977
									3.475	2.4325	-115	-258	-176	1011
									3.48333	2.43833	-111	-262	-166	1040
									3.49167	2.44417	-107	-258	-166	1043
									3.5	2.45	-105	-242	-172	1033
									3.50833	2.45583	-106	-225	-180	1024
									3.51667	2.46167	-109	-223	-198	1008
									3.525	2.4675	-113	-232	-212	989
									3.53333	2.47333	-116	-244	-205	980
									3.54167	2.47917	-116	-249	-190	985
									3.55	2.485	-115	-252	-182	1002
									3.55833	2.49083	-114	-262	-174	1016
									3.56667	2.49667	-113	-274	-168	1021
									3.575	2.5025	-113	-284	-174	1015
									3.58333	2.50833	-115	-291	-180	994
									3.59167	2.51417	-117	-294	-183	956
									3.6	2.52	-118	-290	-186	924
									3.60833	2.52583	-119	-277	-188	909
									3.61667	2.53167	-120	-274	-183	912
									3.625	2.5375	-121	-277	-172	933
									3.63333	2.54333	-121	-272	-172	957
									3.64167	2.54917	-122	-267	-181	967
									3.65	2.555	-121	-271	-189	965
									3.65833	2.56083	-120	-283	-193	960
									3.66667	2.56667	-118	-291	-190	954
									3.675	2.5725	-117	-295	-189	952
									3.68333	2.57833	-117	-293	-191	953
									3.69167	2.58417	-119	-275	-191	956
									3.7	2.59	-120	-246	-179	956
									3.70833	2.59583	-121	-220	-158	955
									3.71667	2.60167	-120	-215	-147	966
									3.725	2.6075	-118	-226	-154	987
									3.73333	2.61333	-116	-244	-171	996
									3.74167	2.61917	-114	-266	-178	985
									3.75	2.625	-113	-287	-173	970
									3.75833	2.63083	-112	-300	-178	965
									3.76667	2.63667	-110	-298	-185	970
									3.775	2.6425	-109	-282	-187	978
									3.78333	2.64833	-110	-258	-190	979
									3.79167	2.65417	-113	-238	-190	980
									3.8	2.66	-116	-234	-190	991
									3.80833	2.66583	-120	-242	-202	1001
									3.81667	2.67167	-123	-251	-222	1000
									3.825	2.6775	-124	-255	-226	992
									3.83333	2.68333	-124	-252	-216	985
									3.84167	2.68917	-124	-246	-215	975
									3.85	2.695	-124	-247	-223	968
									3.85833	2.70083	-124	-255	-229	973
									3.86667	2.70667	-124	-261	-236	980
									3.875	2.7125	-125	-262	-247	979
									3.88333	2.71833	-127	-260	-253	971
									3.89167	2.72417	-128	-249	-247	960
									3.9	2.73	-127	-236	-236	956
									3.90833	2.73583	-125	-232	-231	958
									3.91667	2.74167	-123	-241	-238	963
									3.925	2.7475	-122	-253	-250	968
									3.93333	2.75333	-122	-257	-255	962
									3.94167	2.75917	-123	-253	-250	946
									3.95	2.765	-123	-244	-238	925
									3.95833	2.77083	-123	-236	-223	913
									3.96667	2.77667	-121	-239	-211	912
									3.975	2.7825	-119	-249	-210	918
									3.98333	2.78833	-117	-253	-220	934
									3.99167	2.79417	-116	-252	-238	951
									4	2.8	-116	-248	-250	966
									4.00833	2.80583	-116	-239	-248	974
									4.01667	2.81167	-117	-244	-245	968
									4.025	2.8175	-119	-267	-247	953
									4.03333	2.82333	-121	-284	-249	939
									4.04167	2.82917	-122	-284	-251	929
									4.05	2.835	-124	-275	-251	919
									4.05833	2.84083	-125	-263	-250	901
									4.06667	2.84667	-127	-265	-249	888
									4.075	2.8525	-130	-280	-251	898
									4.08333	2.85833	-131	-288	-268	920
									4.09167	2.86417	-131	-294	-289	938
									4.1	2.87	-131	-298	-290	943
									4.10833	2.87583	-130	-281	-269	933
									4.11667	2.88167	-130	-256	-251	923
									4.125	2.8875	-132	-246	-250	909
									4.13333	2.89333	-134	-252	-258	886
									4.14167	2.89917	-136	-270	-266	876
									4.15	2.905	-137	-286	-268	888
									4.15833	2.91083	-137	-287	-261	902
									4.16667	2.91667	-135	-276	-253	906
									4.175	2.9225	-134	-268	-250	905
									4.18333	2.92833	-134	-266	-243	902
									4.19167	2.93417	-135	-261	-231	903
									4.2	2.94	-136	-253	-225	915
									4.20833	2.94583	-136	-249	-224	929
									4.21667	2.95167	-134	-252	-230	933
									4.225	2.9575	-132	-254	-249	934
									4.23333	2.96333	-130	-249	-268	937
									4.24167	2.96917	-129	-245	-270	932
									4.25	2.975	-128	-240	-268	913
									4.25833	2.98083	-128	-228	-272	899
									4.26667	2.98667	-129	-215	-282	891
									4.275	2.9925	-129	-217	-291	881
									4.28333	2.99833	-129	-233	-298	882
									4.29167	3.00417	-128	-243	-305	896
									4.3	3.01	-127	-240	-317	901
									4.30833	3.01583	-127	-236	-318	896
									4.31667	3.02167	-126	-237	-311	897
									4.325	3.0275	-127	-236	-313	893
									4.33333	3.03333	-129	-220	-321	865
									4.34167	3.03917	-132	-203	-334	830
									4.35	3.045	-136	-204	-348	816
									4.35833	3.05083	-139	-213	-354	831
									4.36667	3.05667	-142	-221	-360	855
									4.375	3.0625	-143	-225	-360	859
									4.38333	3.06833	-143	-227	-344	841
									4.39167	3.07417	-141	-236	-322	822
									4.4	3.08	-140	-247	-312	818
									4.40833	3.08583	-141	-253	-307	821
									4.41667	3.09167	-144	-256	-303	834
									4.425	3.0975	-147	-259	-297	856
									4.43333	3.10333	-149	-259	-292	866
									4.44167	3.10917	-151	-256	-299	852
									4.45	3.115	-151	-251	-315	838
									4.45833	3.12083	-150	-246	-329	843
									4.46667	3.12667	-148	-247	-341	854
									4.475	3.1325	-146	-247	-347	863
									4.48333	3.13833	-144	-250	-339	871
									4.49167	3.14417	-143	-257	-317	866
									4.5	3.15	-142	-265	-304	845
									4.50833	3.15583	-143	-275	-302	830
									4.51667	3.16167	-143	-287	-296	829
									4.525	3.1675	-142	-295	-291	829
									4.53333	3.17333	-141	-298	-286	827
									4.54167	3.17917	-140	-300	-277	826
									4.55	3.185	-140	-299	-268	828
									4.55833	3.19083	-142	-295	-269	829
									4.56667	3.19667	-145	-297	-281	830
									4.575	3.2025	-148	-291	-292	838
									4.58333	3.20833	-150	-271	-300	846
									4.59167	3.21417	-150	-259	-308	847
									4.6	3.22	-150	-267	-316	837
									4.60833	3.22583	-150	-286	-318	833
									4.61667	3.23167	-150	-301	-318	840
									4.625	3.2375	-151	-306	-321	846
									4.63333	3.24333	-151	-300	-320	848
									4.64167	3.24917	-151	-284	-308	833
									4.65	3.255	-151	-279	-304	798
									4.65833	3.26083	-150	-281	-315	771
									4.66667	3.26667	-150	-275	-336	758
									4.675	3.2725	-149	-268	-355	749
									4.68333	3.27833	-150	-274	-363	745
									4.69167	3.28417	-151	-285	-359	750
									4.7	3.29	-150	-287	-350	764
									4.70833	3.29583	-149	-282	-335	777
									4.71667	3.30167	-147	-279	-317	792
									4.725	3.3075	-145	-287	-305	811
									4.73333	3.31333	-144	-302	-304	822
									4.74167	3.31917	-144	-313	-304	823
									4.75	3.325	-145	-307	-302	821
									4.75833	3.33083	-147	-289	-303	818
									4.76667	3.33667	-148	-288	-309	811
									4.775	3.3425	-148	-312	-322	795
									4.78333	3.34833	-149	-335	-328	781
									4.79167	3.35417	-151	-341	-329	776
									4.8	3.36	-153	-336	-332	761
									4.80833	3.36583	-155	-323	-330	745
									4.81667	3.37167	-155	-308	-330	745
									4.825	3.3775	-153	-300	-333	754
									4.83333	3.38333	-152	-300	-338	767
									4.84167	3.38917	-150	-304	-346	783
									4.85	3.395	-148	-315	-349	791
									4.85833	3.40083	-148	-326	-341	782
									4.86667	3.40667	-149	-328	-325	758
									4.875	3.4125	-152	-323	-322	739
									4.88333	3.41833	-154	-317	-335	732
									4.89167	3.42417	-157	-311	-357	726
									4.9	3.43	-159	-307	-380	720
									4.90833	3.43583	-160	-302	-394	730
									4.91667	3.44167	-161	-291	-400	746
									4.925	3.4475	-162	-282	-394	748
									4.93333	3.45333	-163	-284	-382	744
									4.94167	3.45917	-163	-289	-373	745
									4.95	3.465	-163	-286	-367	747
									4.95833	3.47083	-161	-286	-356	743
									4.96667	3.47667	-160	-281	-348	742
									4.975	3.4825	-158	-263	-346	750
									4.98333	3.48833	-156	-247	-345	755
									4.99167	3.49417	-155	-244	-348	759
									5	3.5	-154	-245	-350	767
									5.00833	3.50583	-155	-248	-351	770
									5.01667	3.51167	-157	-254	-360	765
									5.025	3.5175	-159	-250	-371	758
									5.03333	3.52333	-160	-238	-368	754
									5.04167	3.52917	-161	-238	-354	756
									5.05	3.535	-160	-253	-345	760
									5.05833	3.54083	-159	-268	-351	749
									5.06667	3.54667	-159	-282	-363	716
									5.075	3.5525	-160	-294	-367	682
									5.08333	3.55833	-162	-294	-372	673
									5.09167	3.56417	-164	-284	-383	676
									5.1	3.57	-165	-276	-383	669
									5.10833	3.57583	-167	-277	-382	654
									5.11667	3.58167	-168	-285	-384	645
									5.125	3.5875	-169	-291	-376	645
									5.13333	3.59333	-169	-292	-366	651
									5.14167	3.59917	-167	-292	-375	653
									5.15	3.605	-165	-300	-393	651
									5.15833	3.61083	-162	-312	-399	650
									5.16667	3.61667	-160	-317	-395	654
									5.175	3.6225	-159	-319	-389	655
									5.18333	3.62833	-160	-326	-382	646
									5.19167	3.63417	-162	-336	-368	632
									5.2	3.64	-164	-347	-350	624
									5.20833	3.64583	-166	-357	-341	627
									5.21667	3.65167	-168	-358	-344	631
									5.225	3.6575	-168	-344	-350	641
									5.23333	3.66333	-167	-323	-355	656
									5.24167	3.66917	-166	-313	-371	654
									5.25	3.675	-165	-313	-392	649
									5.25833	3.68083	-164	-315	-403	659
									5.26667	3.68667	-166	-321	-406	669
									5.275	3.6925	-167	-335	-404	668
									5.28333	3.69833	-169	-346	-404	658
									5.29167	3.70417	-171	-353	-403	650
									5.3	3.71	-172	-360	-397	647
									5.30833	3.71583	-172	-361	-394	638
									5.31667	3.72167	-172	-355	-394	633
									5.325	3.7275	-171	-347	-397	637
									5.33333	3.73333	-170	-342	-404	644
									5.34167	3.73917	-169	-342	-408	650
									5.35	3.745	-167	-345	-405	651
									5.35833	3.75083	-166	-360	-399	641
									5.36667	3.75667	-165	-377	-397	629
									5.375	3.7625	-164	-377	-395	631
									5.38333	3.76833	-165	-363	-382	637
									5.39167	3.77417	-168	-347	-366	639
									5.4	3.78	-172	-343	-366	635
									5.40833	3.78583	-175	-358	-387	631
									5.41667	3.79167	-177	-380	-415	622
									5.425	3.7975	-177	-392	-425	600
									5.43333	3.80333	-177	-392	-421	574
									5.44167	3.80917	-177	-372	-423	562
									5.45	3.815	-178	-346	-427	567
									5.45833	3.82083	-180	-344	-426	582
									5.46667	3.82667	-182	-360	-421	586
									5.475	3.8325	-183	-379	-413	577
									5.48333	3.83833	-183	-393	-402	572
									5.49167	3.84417	-182	-389	-395	581
									5.5	3.85	-180	-376	-400	598
									5.50833	3.85583	-178	-360	-413	597
									5.51667	3.86167	-176	-347	-424	577
									5.525	3.8675	-176	-341	-431	563
									5.53333	3.87333	-177	-341	-436	566
									5.54167	3.87917	-179	-352	-440	571
									5.55	3.885	-182	-371	-445	565
									5.55833	3.89083	-185	-386	-442	550
									5.56667	3.89667	-186	-383	-439	539
									5.575	3.9025	-187	-371	-442	542
									5.58333	3.90833	-187	-370	-449	546
									5.59167	3.91417	-187	-370	-458	538
									5.6	3.92	-186	-356	-468	516
									5.60833	3.92583	-185	-341	-464	496
									5.61667	3.93167	-183	-343	-448	487
									5.625	3.9375	-182	-358	-439	476
									5.63333	3.94333	-181	-371	-437	458
									5.64167	3.94917	-181	-376	-430	452
									5.65	3.955	-182	-380	-426	450
									5.65833	3.96083	-184	-380	-437	441
									5.66667	3.96667	-187	-376	-448	442
									5.675	3.9725	-188	-370	-444	454
									5.68333	3.97833	-189	-366	-439	466
									5.69167	3.98417	-188	-370	-428	481
									5.7	3.99	-186	-384	-410	495
									5.70833	3.99583	-183	-401	-400	507
									5.71667	4.00167	-181	-406	-403	506
									5.725	4.0075	-180	-403	-411	482
									5.73333	4.01333	-180	-401	-407	460
									5.74167	4.01917	-180	-405	-390	462
									5.75	4.025	-180	-410	-372	476
									5.75833	4.03083	-181	-407	-368	482
									5.76667	4.03667	-184	-395	-380	472
									5.775	4.0425	-187	-380	-392	461
									5.78333	4.04833	-189	-364	-397	465
									5.79167	4.05417	-190	-359	-399	477
									5.8	4.06	-190	-366	-393	475
									5.80833	4.06583	-188	-369	-387	459
									5.81667	4.07167	-187	-366	-373	446
									5.825	4.0775	-188	-363	-356	446
									5.83333	4.08333	-189	-359	-347	454
									5.84167	4.08917	-189	-350	-334	453
									5.85	4.095	-188	-344	-315	447
									5.85833	4.10083	-187	-349	-301	441
									5.86667	4.10667	-186	-367	-304	430
									5.875	4.1125	-185	-388	-322	422
									5.88333	4.11833	-184	-398	-343	425
									5.89167	4.12417	-183	-396	-356	443
									5.9	4.13	-182	-387	-360	461
									5.90833	4.13583	-181	-378	-365	472
									5.91667	4.14167	-181	-370	-374	466
									5.925	4.1475	-181	-364	-385	445
									5.93333	4.15333	-183	-364	-396	427
									5.94167	4.15917	-184	-372	-399	420
									5.95	4.165	-183	-379	-392	424
									5.95833	4.17083	-183	-383	-386	429
									5.96667	4.17667	-183	-383	-390	431
									5.975	4.1825	-183	-385	-407	433
									5.98333	4.18833	-184	-392	-429	426
									5.99167	4.19417	-184	-396	-440	399
									6	4.2	-184	-389	-439	373
									6.00833	4.20583	-184	-379	-434	359
									6.01667	4.21167	-183	-366	-430	347
									6.025	4.2175	-183	-359	-422	332
									6.03333	4.22333	-183	-369	-413	320
									6.04167	4.22917	-182	-386	-407	319
									6.05	4.235	-179	-393	-401	321
									6.05833	4.24083	-176	-388	-391	324
									6.06667	4.24667	-173	-379	-376	329
									6.075	4.2525	-171	-371	-355	338
									6.08333	4.25833	-170	-369	-344	348
									6.09167	4.26417	-171	-374	-344	354
									6.1	4.27	-172	-381	-357	351
									6.10833	4.27583	-174	-385	-380	336
									6.11667	4.28167	-176	-388	-390	322
									6.125	4.2875	-177	-389	-391	325
									6.13333	4.29333	-177	-385	-392	338
									6.14167	4.29917	-176	-374	-389	350
									6.15	4.305	-174	-362	-391	353
									6.15833	4.31083	-173	-354	-396	352
									6.16667	4.31667	-173	-351	-394	350
									6.175	4.3225	-172	-354	-388	343
									6.18333	4.32833	-172	-350	-384	328
									6.19167	4.33417	-170	-339	-384	309
									6.2	4.34	-167	-339	-388	309
									6.20833	4.34583	-165	-349	-396	329
									6.21667	4.35167	-163	-358	-412	346
									6.225	4.3575	-161	-369	-423	349
									6.23333	4.36333	-162	-381	-422	342
									6.24167	4.36917	-163	-380	-418	326
									6.25	4.375	-165	-366	-422	311
									6.25833	4.38083	-168	-368	-427	304
									6.26667	4.38667	-172	-391	-421	305
									6.275	4.3925	-176	-406	-407	314
									6.28333	4.39833	-178	-399	-399	327
									6.29167	4.40417	-179	-395	-406	329
									6.3	4.41	-178	-405	-420	325
									6.30833	4.41583	-176	-422	-426	322
									6.31667	4.42167	-174	-437	-418	317
									6.325	4.4275	-172	-440	-407	311
									6.33333	4.43333	-170	-434	-403	317
									6.34167	4.43917	-169	-427	-408	330
									6.35	4.445	-167	-417	-421	325
									6.35833	4.45083	-166	-398	-431	304
									6.36667	4.45667	-164	-381	-426	293
									6.375	4.4625	-162	-383	-412	291
									6.38333	4.46833	-160	-397	-407	285
									6.39167	4.47417	-160	-410	-416	278
									6.4	4.48	-159	-419	-430	266
									6.40833	4.48583	-160	-421	-437	253
									6.41667	4.49167	-160	-414	-445	253
									6.425	4.4975	-161	-400	-455	267
									6.43333	4.50333	-160	-387	-453	270
									6.44167	4.50917	-160	-383	-432	250
									6.45	4.515	-160	-385	-408	234
									6.45833	4.52083	-160	-382	-395	240
									6.46667	4.52667	-160	-383	-403	246
									6.475	4.5325	-159	-388	-421	234
									6.48333	4.53833	-159	-388	-429	219
									6.49167	4.54417	-159	-389	-426	216
									6.5	4.55	-159	-396	-423	223
									6.50833	4.55583	-160	-395	-426	239
									6.51667	4.56167	-159	-395	-430	251
									6.525	4.5675	-158	-408	-437	253
									6.53333	4.57333	-156	-425	-448	254
									6.54167	4.57917	-153	-435	-460	257
									6.55	4.585	-151	-433	-463	253
									6.55833	4.59083	-149	-420	-457	244
									6.56667	4.59667	-147	-407	-450	233
									6.575	4.6025	-145	-400	-454	219
									6.58333	4.60833	-144	-393	-459	211
									6.59167	4.61417	-146	-385	-459	210
									6.6	4.62	-148	-387	-452	201
									6.60833	4.62583	-151	-393	-443	181
									6.61667	4.63167	-153	-394	-442	173
									6.625	4.6375	-154	-396	-444	172
									6.63333	4.64333	-153	-407	-442	158
									6.64167	4.64917	-151	-413	-432	156
									6.65	4.655	-149	-416	-428	182
									6.65833	4.66083	-146	-418	-438	210
									6.66667	4.66667	-144	-413	-446	213
									6.675	4.6725	-143	-401	-448	205
									6.68333	4.67833	-144	-390	-452	199
									6.69167	4.68417	-147	-397	-447	184
									6.7	4.69	-149	-411	-430	147
									6.70833	4.69583	-151	-413	-420	112
									6.71667	4.70167	-151	-408	-428	106
									6.725	4.7075	-151	-412	-440	119
									6.73333	4.71333	-149	-429	-447	123
									6.74167	4.71917	-147	-447	-445	120
									6.75	4.725	-145	-457	-429	121
									6.75833	4.73083	-145	-460	-407	114
									6.76667	4.73667	-144	-457	-390	104
									6.775	4.7425	-144	-452	-385	107
									6.78333	4.74833	-144	-447	-394	112
									6.79167	4.75417	-144	-437	-405	111
									6.8	4.76	-144	-425	-409	107
									6.80833	4.76583	-142	-414	-416	100
									6.81667	4.77167	-141	-413	-433	89
									6.825	4.7775	-140	-420	-458	80
									6.83333	4.78333	-139	-420	-479	84
									6.84167	4.78917	-139	-412	-482	99
									6.85	4.795	-139	-413	-476	112
									6.85833	4.80083	-140	-419	-469	117
									6.86667	4.80667	-141	-428	-471	114
									6.875	4.8125	-142	-446	-477	106
									6.88333	4.81833	-143	-462	-475	95
									6.89167	4.82417	-144	-462	-469	83
									6.9	4.83	-146	-449	-455	70
									6.90833	4.83583	-148	-440	-440	58
									6.91667	4.84167	-149	-442	-436	51
									6.925	4.8475	-149	-439	-446	53
									6.93333	4.85333	-148	-429	-471	59
									6.94167	4.85917	-147	-415	-488	65
									6.95	4.865	-145	-402	-491	67
									6.95833	4.87083	-143	-392	-497	68
									6.96667	4.87667	-142	-386	-501	74
									6.975	4.8825	-142	-388	-500	69
									6.98333	4.88833	-142	-399	-501	58
									6.99167	4.89417	-141	-410	-498	52
									7	4.9	-142	-411	-497	48
									7.00833	4.90583	-143	-406	-503	45
									7.01667	4.91167	-144	-408	-499	47
									7.025	4.9175	-146	-414	-476	55
									7.03333	4.92333	-146	-413	-459	57
									7.04167	4.92917	-146	-411	-467	47
									7.05	4.935	-143	-414	-485	41
									7.05833	4.94083	-141	-407	-496	32
									7.06667	4.94667	-139	-379	-498	4
									7.075	4.9525	-138	-357	-507	-26
									7.08333	4.95833	-138	-365	-517	-34
									7.09167	4.96417	-140	-398	-518	-24
									7.1	4.97	-142	-438	-518	-1
									7.10833	4.97583	-142	-467	-529	20
									7.11667	4.98167	-143	-474	-541	19
									7.125	4.9875	-142	-461	-533	15
									7.13333	4.99333	-142	-442	-510	22
									7.14167	4.99917	-143	-426	-498	24
									7.15	5.005	-144	-408	-500	24
									7.15833	5.01083	-145	-392	-511	19
									7.16667	5.01667	-146	-391	-529	5
									7.175	5.0225	-146	-405	-541	1
									7.18333	5.02833	-145	-423	-550	11
									7.19167	5.03417	-143	-427	-555	23
									7.2	5.04	-142	-427	-559	23
									7.20833	5.04583	-142	-434	-563	20
									7.21667	5.05167	-143	-444	-563	23
									7.225	5.0575	-146	-451	-556	17
									7.23333	5.06333	-149	-450	-546	-5
									7.24167	5.06917	-152	-437	-533	-18
									7.25	5.075	-152	-420	-521	-9
									7.25833	5.08083	-150	-408	-508	-3
									7.26667	5.08667	-148	-408	-497	-8
									7.275	5.0925	-145	-418	-501	-16
									7.28333	5.09833	-141	-420	-519	-18
									7.29167	5.10417	-137	-416	-539	-13
									7.3	5.11	-135	-416	-548	-7
									7.30833	5.11583	-133	-415	-537	-7
									7.31667	5.12167	-132	-411	-522	-15
									7.325	5.1275	-132	-407	-520	-31
									7.33333	5.13333	-133	-398	-522	-46
									7.34167	5.13917	-134	-386	-521	-48
									7.35	5.145	-134	-389	-520	-41
									7.35833	5.15083	-134	-413	-524	-36
									7.36667	5.15667	-133	-435	-536	-44
									7.375	5.1625	-132	-438	-543	-66
									7.38333	5.16833	-131	-438	-543	-74
									7.39167	5.17417	-131	-435	-544	-60
									7.4	5.18	-131	-422	-532	-56
									7.40833	5.18583	-130	-407	-506	-73
									7.41667	5.19167	-130	-390	-490	-103
									7.425	5.1975	-131	-381	-489	-134
									7.43333	5.20333	-132	-381	-495	-148
									7.44167	5.20917	-133	-381	-499	-139
									7.45	5.215	-134	-383	-500	-119
									7.45833	5.22083	-135	-399	-503	-104
									7.46667	5.22667	-136	-413	-510	-90
									7.475	5.2325	-136	-417	-513	-78
									7.48333	5.23833	-134	-414	-509	-83
									7.49167	5.24417	-131	-403	-509	-96
									7.5	5.25	-129	-392	-516	-94
									7.50833	5.25583	-128	-397	-529	-89
									7.51667	5.26167	-128	-410	-544	-100
									7.525	5.2675	-129	-429	-552	-128
									7.53333	5.27333	-130	-447	-547	-144
									7.54167	5.27917	-130	-447	-540	-138
									7.55	5.285	-128	-434	-542	-123
									7.55833	5.29083	-126	-424	-549	-108
									7.56667	5.29667	-124	-429	-549	-107
									7.575	5.3025	-122	-441	-538	-115
									7.58333	5.30833	-121	-445	-522	-131
									7.59167	5.31417	-120	-443	-512	-148
									7.6	5.32	-118	-442	-506	-165
									7.60833	5.32583	-116	-445	-502	-179
									7.61667	5.33167	-115	-443	-500	-176
									7.625	5.3375	-113	-437	-504	-167
									7.63333	5.34333	-112	-429	-507	-164
									7.64167	5.34917	-111	-424	-505	-170
									7.65	5.355	-112	-431	-507	-185
									7.65833	5.36083	-114	-441	-523	-191
									7.66667	5.36667	-116	-440	-534	-184
									7.675	5.3725	-119	-435	-542	-178
									7.68333	5.37833	-121	-431	-562	-174
									7.69167	5.38417	-122	-429	-576	-168
									7.7	5.39	-124	-442	-571	-167
									7.70833	5.39583	-126	-461	-558	-165
									7.71667	5.40167	-128	-473	-548	-157
									7.725	5.4075	-129	-473	-549	-147
									7.73333	5.41333	-129	-459	-567	-144
									7.74167	5.41917	-127	-450	-587	-158
									7.75	5.425	-123	-450	-590	-176
									7.75833	5.43083	-120	-447	-580	-190
									7.76667	5.43667	-118	-440	-569	-194
									7.775	5.4425	-115	-434	-563	-193
									7.78333	5.44833	-113	-442	-560	-204
									7.79167	5.45417	-112	-455	-561	-219
									7.8	5.46	-111	-452	-572	-218
									7.80833	5.46583	-112	-443	-587	-209
									7.81667	5.47167	-113	-446	-593	-209
									7.825	5.4775	-114	-456	-587	-218
									7.83333	5.48333	-113	-472	-580	-237
									7.84167	5.48917	-113	-484	-576	-256
									7.85	5.495	-112	-491	-577	-254
									7.85833	5.50083	-112	-499	-583	-246
									7.86667	5.50667	-113	-500	-591	-246
									7.875	5.5125	-113	-500	-603	-248
									7.88333	5.51833	-111	-488	-615	-255
									7.89167	5.52417	-108	-465	-619	-260
									7.9	5.53	-106	-451	-624	-262
									7.90833	5.53583	-106	-451	-634	-270
									7.91667	5.54167	-108	-461	-642	-276
									7.925	5.5475	-111	-466	-636	-284
									7.93333	5.55333	-114	-462	-614	-303
									7.94167	5.55917	-114	-453	-586	-320
									7.95	5.565	-113	-445	-569	-324
									7.95833	5.57083	-110	-447	-565	-320
									7.96667	5.57667	-106	-449	-574	-307
									7.975	5.5825	-102	-446	-588	-292
									7.98333	5.58833	-99	-444	-599	-288
									7.99167	5.59417	-97	-442	-612	-291
									8	5.6	-97	-439	-628	-281
									8.00833	5.60583	-98	-429	-648	-266
									8.01667	5.61167	-100	-415	-662	-265
									8.025	5.6175	-100	-411	-658	-282
									8.03333	5.62333	-99	-425	-649	-315
									8.04167	5.62917	-97	-439	-650	-346
									8.05	5.635	-94	-443	-662	-353
									8.05833	5.64083	-92	-449	-668	-343
									8.06667	5.64667	-92	-459	-665	-335
									8.075	5.6525	-94	-462	-657	-336
									8.08333	5.65833	-96	-463	-642	-332
									8.09167	5.66417	-98	-469	-628	-304
									8.1	5.67	-99	-470	-619	-268
									8.10833	5.67583	-101	-461	-622	-255
									8.11667	5.68167	-101	-449	-636	-269
									8.125	5.6875	-101	-439	-646	-290
									8.13333	5.69333	-100	-423	-643	-319
									8.14167	5.69917	-98	-406	-625	-353
									8.15	5.705	-95	-400	-606	-368
									8.15833	5.71083	-92	-401	-597	-360
									8.16667	5.71667	-90	-405	-596	-351
									8.175	5.7225	-89	-410	-594	-353
									8.18333	5.72833	-89	-416	-594	-359
									8.19167	5.73417	-90	-424	-607	-362
									8.2	5.74	-91	-426	-629	-368
									8.20833	5.74583	-90	-427	-649	-374
									8.21667	5.75167	-88	-430	-666	-380
									8.225	5.7575	-85	-423	-669	-393
									8.23333	5.76333	-83	-417	-662	-394
									8.24167	5.76917	-81	-421	-659	-372
									8.25	5.775	-81	-428	-657	-352
									8.25833	5.78083	-82	-430	-649	-357
									8.26667	5.78667	-83	-425	-635	-370
									8.275	5.7925	-84	-423	-627	-374
									8.28333	5.79833	-84	-431	-626	-385
									8.29167	5.80417	-84	-442	-637	-401
									8.3	5.81	-84	-451	-656	-408
									8.30833	5.81583	-84	-455	-663	-412
									8.31667	5.82167	-85	-460	-657	-420
									8.325	5.8275	-86	-461	-650	-421
									8.33333	5.83333	-88	-452	-654	-405
									8.34167	5.83917	-91	-438	-665	-377
									8.35	5.845	-93	-436	-667	-352
									8.35833	5.85083	-95	-437	-659	-344
									8.36667	5.85667	-95	-427	-644	-349
									8.375	5.8625	-95	-416	-635	-364
									8.38333	5.86833	-95	-415	-633	-387
									8.39167	5.87417	-95	-420	-633	-407
									8.4	5.88	-96	-426	-632	-410
									8.40833	5.88583	-97	-434	-625	-411
									8.41667	5.89167	-96	-437	-627	-432
									8.425	5.8975	-94	-425	-639	-456
									8.43333	5.90333	-91	-415	-637	-466
									8.44167	5.90917	-88	-422	-624	-455
									8.45	5.915	-86	-431	-618	-436
									8.45833	5.92083	-86	-440	-621	-425
									8.46667	5.92667	-88	-450	-632	-415
									8.475	5.9325	-91	-450	-650	-398
									8.48333	5.93833	-94	-447	-663	-389
									8.49167	5.94417	-95	-445	-665	-399
									8.5	5.95	-95	-437	-668	-423
									8.50833	5.95583	-93	-429	-667	-445
									8.51667	5.96167	-90	-424	-658	-456
									8.525	5.9675	-89	-422	-651	-454
									8.53333	5.97333	-88	-421	-645	-439
									8.54167	5.97917	-88	-419	-633	-427
									8.55	5.985	-87	-418	-628	-437
									8.55833	5.99083	-86	-415	-623	-454
									8.56667	5.99667	-84	-404	-610	-461
									8.575	6.0025	-82	-405	-602	-467
									8.58333	6.00833	-80	-414	-604	-474
									8.59167	6.01417	-80	-420	-613	-480
									8.6	6.02	-80	-437	-625	-482
									8.60833	6.02583	-83	-454	-633	-477
									8.61667	6.03167	-85	-449	-636	-462
									8.625	6.0375	-88	-431	-637	-449
									8.63333	6.04333	-90	-418	-636	-452
									8.64167	6.04917	-91	-424	-631	-470
									8.65	6.055	-94	-440	-614	-492
									8.65833	6.06083	-96	-451	-597	-508
									8.66667	6.06667	-96	-459	-602	-518
									8.675	6.0725	-96	-474	-621	-515
									8.68333	6.07833	-97	-488	-632	-498
									8.69167	6.08417	-98	-497	-638	-486
									8.7	6.09	-99	-500	-652	-484
									8.70833	6.09583	-100	-489	-657	-482
									8.71667	6.10167	-101	-470	-648	-484
									8.725	6.1075	-101	-454	-638	-490
									8.73333	6.11333	-99	-450	-637	-504
									8.74167	6.11917	-98	-452	-644	-524
									8.75	6.125	-97	-452	-647	-541
									8.75833	6.13083	-97	-453	-646	-553
									8.76667	6.13667	-97	-459	-641	-551
									8.775	6.1425	-99	-455	-636	-548
									8.78333	6.14833	-103	-440	-643	-557
									8.79167	6.15417	-108	-428	-660	-558
									8.8	6.16	-112	-431	-673	-552
									8.80833	6.16583	-115	-447	-675	-554
									8.81667	6.17167	-117	-457	-676	-563
									8.825	6.1775	-117	-452	-684	-572
									8.83333	6.18333	-117	-438	-687	-575
									8.84167	6.18917	-116	-422	-677	-569
									8.85	6.195	-116	-414	-670	-561
									8.85833	6.20083	-115	-424	-666	-564
									8.86667	6.20667	-113	-444	-658	-578
									8.875	6.2125	-111	-458	-655	-591
									8.88333	6.21833	-111	-465	-652	-597
									8.89167	6.22417	-112	-471	-656	-594
									8.9	6.23	-113	-480	-673	-588
									8.90833	6.23583	-115	-492	-679	-587
									8.91667	6.24167	-117	-492	-673	-593
									8.925	6.2475	-118	-485	-668	-606
									8.93333	6.25333	-118	-486	-660	-609
									8.94167	6.25917	-119	-476	-648	-598
									8.95	6.265	-120	-449	-638	-593
									8.95833	6.27083	-122	-433	-629	-593
									8.96667	6.27667	-125	-441	-632	-581
									8.975	6.2825	-127	-460	-650	-568
									8.98333	6.28833	-127	-475	-660	-562
									8.99167	6.29417	-127	-484	-663	-564
									9	6.3	-127	-487	-673	-573
									9.00833	6.30583	-128	-488	-686	-580
									9.01667	6.31167	-131	-478	-690	-578
									9.025	6.3175	-134	-459	-683	-566
									9.03333	6.32333	-138	-444	-670	-550
									9.04167	6.32917	-141	-449	-661	-548
									9.05	6.335	-143	-462	-659	-560
									9.05833	6.34083	-146	-458	-665	-577
									9.06667	6.34667	-149	-450	-673	-587
									9.075	6.3525	-153	-456	-671	-583
									9.08333	6.35833	-157	-470	-660	-583
									9.09167	6.36417	-160	-480	-647	-596
									9.1	6.37	-161	-479	-637	-614
									9.10833	6.37583	-161	-471	-641	-632
									9.11667	6.38167	-160	-469	-663	-641
									9.125	6.3875	-160	-468	-685	-640
									9.13333	6.39333	-160	-465	-691	-640
									9.14167	6.39917	-161	-457	-692	-646
									9.15	6.405	-163	-452	-696	-638
									9.15833	6.41083	-166	-460	-688	-622
									9.16667	6.41667	-168	-466	-673	-614
									9.175	6.4225	-170	-463	-668	-622
									9.18333	6.42833	-172	-453	-674	-636
									9.19167	6.43417	-174	-433	-682	-638
									9.2	6.44	-176	-397	-687	-636
									9.20833	6.44583	-177	-373	-683	-640
									9.21667	6.45167	-178	-373	-666	-649
									9.225	6.4575	-179	-378	-649	-664
									9.23333	6.46333	-181	-378	-641	-692
									9.24167	6.46917	-182	-378	-643	-711
									9.25	6.475	-182	-385	-642	-706
									9.25833	6.48083	-180	-395	-632	-691
									9.26667	6.48667	-178	-404	-622	-676
									9.275	6.4925	-175	-412	-611	-652
									9.28333	6.49833	-175	-427	-609	-622
									9.29167	6.50417	-176	-455	-618	-609
									9.3	6.51	-178	-481	-636	-618
									9.30833	6.51583	-180	-490	-662	-638
									9.31667	6.52167	-182	-478	-683	-651
									9.325	6.5275	-183	-464	-689	-660
									9.33333	6.53333	-185	-460	-688	-670
									9.34167	6.53917	-187	-461	-683	-685
									9.35	6.545	-190	-467	-678	-705
									9.35833	6.55083	-193	-478	-683	-720
									9.36667	6.55667	-194	-486	-688	-725
									9.375	6.5625	-195	-483	-690	-725
									9.38333	6.56833	-194	-476	-699	-728
									9.39167	6.57417	-193	-470	-702	-732
									9.4	6.58	-192	-466	-696	-727
									9.40833	6.58583	-191	-469	-676	-717
									9.41667	6.59167	-191	-473	-652	-715
									9.425	6.5975	-192	-472	-639	-727
									9.43333	6.60333	-195	-477	-640	-733
									9.44167	6.60917	-199	-489	-645	-714
									9.45	6.615	-204	-503	-654	-684
									9.45833	6.62083	-207	-510	-662	-672
									9.46667	6.62667	-210	-508	-661	-682
									9.475	6.6325	-211	-502	-659	-695
									9.48333	6.63833	-210	-498	-668	-706
									9.49167	6.64417	-209	-500	-682	-715
									9.5	6.65	-209	-500	-699	-719
									9.50833	6.65583	-210	-495	-707	-720
									9.51667	6.66167	-211	-485	-691	-718
									9.525	6.6675	-211	-474	-668	-713
									9.53333	6.67333	-211	-469	-651	-713
									9.54167	6.67917	-210	-468	-639	-722
									9.55	6.685	-209	-469	-633	-719
									9.55833	6.69083	-209	-468	-636	-710
									9.56667	6.69667	-209	-467	-655	-718
									9.575	6.7025	-211	-473	-691	-742
									9.58333	6.70833	-214	-480	-722	-757
									9.59167	6.71417	-217	-476	-733	-749
									9.6	6.72	-219	-468	-729	-740
									9.60833	6.72583	-221	-462	-721	-749
									9.61667	6.73167	-221	-458	-710	-766
									9.625	6.7375	-221	-459	-693	-783
									9.63333	6.74333	-221	-462	-679	-804
									9.64167	6.74917	-222	-470	-666	-824
									9.65	6.755	-224	-484	-661	-832
									9.65833	6.76083	-226	-491	-670	-821
									9.66667	6.76667	-226	-486	-680	-789
									9.675	6.7725	-225	-486	-682	-754
									9.68333	6.77833	-223	-495	-682	-740
									9.69167	6.78417	-221	-505	-693	-751
									9.7	6.79	-219	-509	-710	-770
									9.70833	6.79583	-217	-507	-716	-783
									9.71667	6.80167	-215	-500	-716	-793
									9.725	6.8075	-214	-491	-712	-802
									9.73333	6.81333	-214	-479	-702	-803
									9.74167	6.81917	-217	-457	-692	-802
									9.75	6.825	-221	-436	-681	-800
									9.75833	6.83083	-225	-435	-675	-789
									9.76667	6.83667	-228	-443	-679	-777
									9.775	6.8425	-231	-448	-676	-785
									9.78333	6.84833	-235	-455	-670	-805
									9.79167	6.85417	-238	-472	-678	-819
									9.8	6.86	-242	-486	-688	-823
									9.80833	6.86583	-246	-484	-695	-814
									9.81667	6.87167	-248	-465	-707	-799
									9.825	6.8775	-248	-447	-716	-790
									9.83333	6.88333	-246	-444	-722	-792
									9.84167	6.88917	-245	-447	-723	-795
									9.85	6.895	-244	-446	-715	-799
									9.85833	6.90083	-244	-441	-709	-814
									9.86667	6.90667	-244	-440	-712	-830
									9.875	6.9125	-244	-446	-711	-834
									9.88333	6.91833	-243	-457	-710	-836
									9.89167	6.92417	-242	-460	-711	-833
									9.9	6.93	-241	-450	-703	-816
									9.90833	6.93583	-240	-446	-691	-808
									9.91667	6.94167	-239	-453	-692	-822
									9.925	6.9475	-238	-457	-698	-842
									9.93333	6.95333	-237	-450	-707	-851
									9.94167	6.95917	-236	-443	-726	-856
									9.95	6.965	-236	-443	-745	-855
									9.95833	6.97083	-237	-433	-750	-847
									9.96667	6.97667	-239	-415	-746	-838
									9.975	6.9825	-242	-417	-745	-825
									9.98333	6.98833	-245	-430	-742	-820
									9.99167	6.99417	-248	-436	-730	-842
									10	7	-250	-431	-711	-871
									10.0083	7.00583	-251	-423	-697	-885
									10.0167	7.01167	-252	-420	-685	-888
									10.025	7.0175	-251	-423	-672	-888
									10.0333	7.02333	-248	-425	-671	-887
									10.0417	7.02917	-246	-428	-681	-882
									10.05	7.035	-244	-436	-694	-872
									10.0583	7.04083	-243	-440	-713	-862
									10.0667	7.04667	-245	-444	-727	-862
									10.075	7.0525	-249	-445	-726	-875
									10.0833	7.05833	-252	-439	-727	-886
									10.0917	7.06417	-254	-431	-727	-888
									10.1	7.07	-255	-431	-716	-883
									10.1083	7.07583	-255	-437	-714	-878
									10.1167	7.08167	-253	-445	-725	-885
									10.125	7.0875	-252	-448	-733	-891
									10.1333	7.09333	-250	-444	-738	-889
									10.1417	7.09917	-249	-436	-741	-884
									10.15	7.105	-248	-428	-735	-877
									10.1583	7.11083	-247	-426	-727	-866
									10.1667	7.11667	-247	-430	-732	-862
									10.175	7.1225	-249	-427	-746	-872
									10.1833	7.12833	-251	-424	-759	-879
									10.1917	7.13417	-252	-423	-770	-875
									10.2	7.14	-252	-412	-774	-874
									10.2083	7.14583	-251	-396	-774	-872
									10.2167	7.15167	-249	-378	-770	-863
									10.225	7.1575	-249	-365	-767	-857
									10.2333	7.16333	-250	-363	-767	-871
									10.2417	7.16917	-251	-382	-762	-892
									10.25	7.175	-253	-407	-754	-901
									10.2583	7.18083	-255	-416	-747	-904
									10.2667	7.18667	-257	-410	-737	-912
									10.275	7.1925	-258	-402	-727	-922
									10.2833	7.19833	-259	-398	-726	-931
									10.2917	7.20417	-260	-393	-729	-949
									10.3	7.21	-260	-387	-731	-959
									10.3083	7.21583	-260	-384	-730	-954
									10.3167	7.22167	-260	-380	-726	-943
									10.325	7.2275	-259	-375	-726	-931
									10.3333	7.23333	-258	-365	-726	-915
									10.3417	7.23917	-257	-351	-714	-897
									10.35	7.245	-256	-343	-700	-885
									10.3583	7.25083	-257	-352	-688	-889
									10.3667	7.25667	-259	-369	-672	-912
									10.375	7.2625	-261	-377	-662	-935
									10.3833	7.26833	-261	-384	-670	-943
									10.3917	7.27417	-261	-393	-696	-939
									10.4	7.28	-260	-391	-722	-930
									10.4083	7.28583	-259	-374	-730	-932
									10.4167	7.29167	-258	-353	-717	-948
									10.425	7.2975	-258	-352	-705	-955
									10.4333	7.30333	-259	-363	-707	-945
									10.4417	7.30917	-260	-362	-713	-936
									10.45	7.315	-260	-345	-712	-935
									10.4583	7.32083	-260	-320	-701	-938
									10.4667	7.32667	-259	-295	-695	-945
									10.475	7.3325	-258	-280	-694	-952
									10.4833	7.33833	-257	-278	-698	-958
									10.4917	7.34417	-256	-280	-708	-969
									10.5	7.35	-254	-269	-722	-989
									10.5083	7.35583	-253	-252	-734	-1004
									10.5167	7.36167	-253	-244	-732	-995
									10.525	7.3675	-252	-243	-724	-980
									10.5333	7.37333	-253	-239	-721	-975
									10.5417	7.37917	-254	-232	-719	-978
									10.55	7.385	-255	-217	-716	-992
									10.5583	7.39083	-256	-202	-717	-1017
									10.5667	7.39667	-257	-192	-719	-1026
									10.575	7.4025	-257	-185	-715	-1014
									10.5833	7.40833	-256	-176	-700	-1009
									10.5917	7.41417	-254	-164	-695	-1017
									10.6	7.42	-252	-151	-695	-1016
									10.6083	7.42583	-252	-133	-684	-993
									10.6167	7.43167	-252	-112	-669	-964
									10.625	7.4375	-253	-92	-669	-957
									10.6333	7.44333	-252	-72	-673	-964
									10.6417	7.44917	-251	-47	-670	-972
									10.65	7.455	-249	-20	-661	-980
									10.6583	7.46083	-247	4	-645	-977
									10.6667	7.46667	-245	23	-630	-975
									10.675	7.4725	-243	38	-622	-988
									10.6833	7.47833	-243	59	-616	-1006
									10.6917	7.48417	-243	97	-609	-1015
									10.7	7.49	-243	144	-602	-1013
									10.7083	7.49583	-242	193	-598	-1015
									10.7167	7.50167	-240	237	-598	-1030
									10.725	7.5075	-236	270	-598	-1051
									10.7333	7.51333	-232	298	-583	-1059
									10.7417	7.51917	-227	320	-549	-1051
									10.75	7.525	-224	339	-523	-1040
									10.7583	7.53083	-222	367	-515	-1033
									10.7667	7.53667	-223	408	-515	-1030
									10.775	7.5425	-225	463	-516	-1029
									10.7833	7.54833	-225	523	-509	-1033
									10.7917	7.55417	-224	581	-499	-1043
									10.8	7.56	-221	633	-494	-1055
									10.8083	7.56583	-216	683	-489	-1065
									10.8167	7.57167	-209	741	-480	-1062
									10.825	7.5775	-202	799	-473	-1047
									10.8333	7.58333	-194	850	-458	-1037
									10.8417	7.58917	-185	903	-430	-1035
									10.85	7.595	-176	960	-404	-1032
									10.8583	7.60083	-169	1019	-383	-1025
									10.8667	7.60667	-162	1089	-373	-1022
									10.875	7.6125	-155	1166	-367	-1030
									10.8833	7.61833	-147	1241	-360	-1032
									10.8917	7.62417	-139	1300	-350	-1021
									10.9	7.63	-128	1350	-329	-1009
									10.9083	7.63583	-115	1407	-300	-1001
									10.9167	7.64167	-100	1482	-268	-999
									10.925	7.6475	-83	1567	-237	-1016
									10.9333	7.65333	-66	1654	-213	-1042
									10.9417	7.65917	-48	1749	-200	-1049
									10.95	7.665	-30	1851	-187	-1037
									10.9583	7.67083	-12	1950	-154	-1021
									10.9667	7.67667	6	2044	-105	-1015
									10.975	7.6825	23	2135	-62	-1015
									10.9833	7.68833	41	2236	-41	-1007
									10.9917	7.69417	60	2343	-29	-994
									11	7.7	77	2441	-14	-989
									11.0083	7.70583	95	2535	6	-991
									11.0167	7.71167	113	2630	31	-995
									11.025	7.7175	134	2731	57	-999
									11.0333	7.72333	157	2829	80	-999
									11.0417	7.72917	182	2914	101	-994
									11.05	7.735	209	3007	128	-977
									11.0583	7.74083	235	3113	162	-947
									11.0667	7.74667	262	3225	201	-918
									11.075	7.7525	290	3344	236	-905
									11.0833	7.75833	320	3462	263	-903
									11.0917	7.76417	353	3575	288	-901
									11.1	7.77	388	3691	322	-907
									11.1083	7.77583	424	3816	360	-923
									11.1167	7.78167	460	3943	397	-939
									11.125	7.7875	496	4066	439	-940
									11.1333	7.79333	532	4186	476	-921
									11.1417	7.79917	570	4297	510	-903
									11.15	7.805	609	4409	555	-894
									11.1583	7.81083	648	4538	608	-884
									11.1667	7.81667	688	4682	659	-861
									11.175	7.8225	728	4822	700	-835
									11.1833	7.82833	768	4959	738	-817
									11.1917	7.83417	810	5103	790	-806
									11.2	7.84	854	5243	847	-804
									11.2083	7.84583	902	5374	895	-799
									11.2167	7.85167	951	5506	941	-779
									11.225	7.8575	1002	5634	994	-751
									11.2333	7.86333	1054	5758	1059	-724
									11.2417	7.86917	1104	5899	1116	-693
									11.25	7.875	1154	6048	1154	-665
									11.2583	7.88083	1204	6194	1192	-639
									11.2667	7.88667	1258	6347	1238	-621
									11.275	7.8925	1311	6510	1286	-604
									11.2833	7.89833	1367	6670	1340	-579
									11.2917	7.90417	1424	6818	1409	-559
									11.3	7.91	1481	6968	1491	-549
									11.3083	7.91583	1539	7137	1570	-544
									11.3167	7.92167	1597	7315	1633	-541
									11.325	7.9275	1656	7490	1678	-535
									11.3333	7.93333	1717	7659	1715	-521
									11.3417	7.93917	1779	7816	1758	-499
									11.35	7.945	1845	7968	1822	-471
									11.3583	7.95083	1911	8132	1902	-433
									11.3667	7.95667	1982	8304	1979	-388
									11.375	7.9625	2053	8479	2044	-346
									11.3833	7.96833	2126	8659	2105	-304
									11.3917	7.97417	2199	8843	2174	-261
									11.4	7.98	2273	9035	2250	-230
									11.4083	7.98583	2349	9230	2330	-207
									11.4167	7.99167	2425	9425	2410	-186
									11.425	7.9975	2503	9620	2486	-172
									11.4333	8.00333	2581	9809	2555	-159
									11.4417	8.00917	2661	9994	2619	-137
									11.45	8.015	2743	10182	2684	-109
									11.4583	8.02083	2825	10377	2761	-77
									11.4667	8.02667	2909	10587	2854	-32
									11.475	8.0325	2991	10808	2947	28
									11.4833	8.03833	3074	11023	3029	87
									11.4917	8.04417	3157	11234	3102	126
									11.5	8.05	3237	11445	3175	149
									11.5083	8.05583	3319	11648	3253	176
									11.5167	8.06167	3400	11841	3334	217
									11.525	8.0675	3485	12033	3418	255
									11.5333	8.07333	3570	12236	3507	287
									11.5417	8.07917	3658	12450	3605	332
									11.55	8.085	3749	12672	3709	385
									11.5583	8.09083	3838	12894	3806	432
									11.5667	8.09667	3930	13116	3896	469
									11.575	8.1025	4020	13343	3996	499
									11.5833	8.10833	4111	13576	4099	531
									11.5917	8.11417	4201	13824	4210	569
									11.6	8.12	4291	14082	4334	615
									11.6083	8.12583	4384	14343	4443	665
									11.6167	8.13167	4475	14612	4539	717
									11.625	8.1375	4571	14870	4645	769
									11.6333	8.14333	4666	15111	4761	826
									11.6417	8.14917	4761	15346	4875	884
									11.65	8.155	4858	15595	4986	940
									11.6583	8.16083	4953	15860	5102	991
									11.6667	8.16667	5051	16121	5211	1042
									11.675	8.1725	5148	16375	5319	1096
									11.6833	8.17833	5247	16631	5442	1147
									11.6917	8.18417	5345	16900	5575	1200
									11.7	8.19	5442	17178	5704	1257
									11.7083	8.19583	5540	17446	5822	1322
									11.7167	8.20167	5637	17714	5936	1395
									11.725	8.2075	5737	17994	6059	1455
									11.7333	8.21333	5838	18273	6190	1513
									11.7417	8.21917	5940	18547	6315	1585
									11.75	8.225	6044	18826	6432	1670
									11.7583	8.23083	6147	19108	6549	1760
									11.7667	8.23667	6251	19388	6681	1837
									11.775	8.2425	6353	19677	6831	1902
									11.7833	8.24833	6456	19975	6979	1974
									11.7917	8.25417	6559	20265	7117	2060
									11.8	8.26	6663	20540	7248	2146
									11.8083	8.26583	6770	20804	7383	2223
									11.8167	8.27167	6875	21074	7515	2287
									11.825	8.2775	6983	21363	7640	2341
									11.8333	8.28333	7089	21660	7784	2395
									11.8417	8.28917	7195	21969	7945	2464
									11.85	8.295	7301	22293	8103	2544
									11.8583	8.30083	7405	22626	8267	2621
									11.8667	8.30667	7512	22961	8439	2698
									11.875	8.3125	7617	23292	8604	2776
									11.8833	8.31833	7724	23621	8759	2861
									11.8917	8.32417	7832	23942	8912	2958
									11.9	8.33	7939	24261	9067	3056
									11.9083	8.33583	8048	24587	9216	3155
									11.9167	8.34167	8155	24917	9361	3261
									11.925	8.3475	8263	25254	9516	3367
									11.9333	8.35333	8371	25581	9692	3469
									11.9417	8.35917	8479	25892	9883	3563
									11.95	8.365	8589	26206	10077	3657
									11.9583	8.37083	8697	26536	10257	3760
									11.9667	8.37667	8807	26879	10430	3869
									11.975	8.3825	8913	27228	10616	3984
									11.9833	8.38833	9019	27580	10806	4113
									11.9917	8.39417	9124	27920	10992	4242
									12	8.4	9226	28247	11176	4357
									12.0083	8.40583	9331	28571	11355	4478
									12.0167	8.41167	9433	28894	11540	4627
									12.025	8.4175	9537	29226	11745	4791
									12.0333	8.42333	9640	29561	11957	4945
									12.0417	8.42917	9739	29882	12171	5074
									12.05	8.435	9837	30193	12395	5201
									12.0583	8.44083	9930	30507	12625	5351
									12.0667	8.44667	10022	30825	12844	5520
									12.075	8.4525	10114	31142	13039	5689
									12.0833	8.45833	10209	31470	13229	5861
									12.0917	8.46417	10307	31807	13432	6049
									12.1	8.47	10403	32139	13646	6252
									12.1083	8.47583	10500	32453	13864	6448
									12.1167	8.48167	10591	32749	14091	6637
									12.125	8.4875	10682	33048	14328	6824
									12.1333	8.49333	10769	33356	14571	7012
									12.1417	8.49917	10855	33657	14805	7204
									12.15	8.505	10940	33943	15027	7402
									12.1583	8.51083	11021	34213	15252	7615
									12.1667	8.51667	11103	34481	15482	7843
									12.175	8.5225	11182	34761	15709	8077
									12.1833	8.52833	11258	35048	15940	8312
									12.1917	8.53417	11331	35333	16177	8541
									12.2	8.54	11400	35603	16402	8761
									12.2083	8.54583	11466	35860	16615	8977
									12.2167	8.55167	11529	36115	16831	9193
									12.225	8.5575	11593	36359	17059	9420
									12.2333	8.56333	11654	36592	17287	9652
									12.2417	8.56917	11712	36813	17519	9879
									12.25	8.575	11767	37030	17773	10108
									12.2583	8.58083	11817	37248	18039	10344
									12.2667	8.58667	11865	37459	18291	10595
									12.275	8.5925	11909	37669	18520	10855
									12.2833	8.59833	11954	37884	18732	11102
									12.2917	8.60417	11997	38098	18941	11333
									12.3	8.61	12036	38296	19165	11562
									12.3083	8.61583	12073	38481	19394	11796
									12.3167	8.62167	12104	38670	19612	12029
									12.325	8.6275	12132	38863	19817	12250
									12.3333	8.63333	12156	39045	20020	12455
									12.3417	8.63917	12178	39207	20216	12661
									12.35	8.645	12198	39362	20408	12878
									12.3583	8.65083	12216	39516	20616	13104
									12.3667	8.65667	12232	39662	20833	13339
									12.375	8.6625	12244	39794	21045	13580
									12.3833	8.66833	12252	39921	21249	13814
									12.3917	8.67417	12257	40054	21443	14049
									12.4	8.68	12257	40191	21621	14287
									12.4083	8.68583	12253	40328	21799	14505
									12.4167	8.69167	12246	40451	21986	14715
									12.425	8.6975	12236	40559	22178	14939
									12.4333	8.70333	12224	40667	22357	15156
									12.4417	8.70917	12208	40777	22513	15358
									12.45	8.715	12190	40888	22667	15567
									12.4583	8.72083	12167	41006	22825	15801
									12.4667	8.72667	12141	41131	22985	16039
									12.475	8.7325	12110	41246	23157	16263
									12.4833	8.73833	12076	41338	23329	16481
									12.4917	8.74417	12037	41422	23473	16695
									12.5	8.75	11996	41515	23591	16905
									12.5083	8.75583	11949	41601	23720	17128
									12.5167	8.76167	11899	41668	23875	17359
									12.525	8.7675	11842	41723	24040	17575
									12.5333	8.77333	11783	41776	24188	17781
									12.5417	8.77917	11721	41841	24327	17994
									12.55	8.785	11657	41921	24458	18215
									12.5583	8.79083	11594	42011	24573	18438
									12.5667	8.79667	11528	42099	24684	18652
									12.575	8.8025	11460	42184	24799	18861
									12.5833	8.80833	11388	42265	24916	19086
									12.5917	8.81417	11312	42338	25044	19327
									12.6	8.82	11232	42402	25171	19572
									12.6083	8.82583	11146	42476	25273	19802
									12.6167	8.83167	11059	42562	25359	20012
									12.625	8.8375	10968	42634	25462	20220
									12.6333	8.84333	10875	42684	25580	20444
									12.6417	8.84917	10781	42712	25685	20687
									12.65	8.855	10685	42727	25786	20941
									12.6583	8.86083	10590	42753	25893	21179
									12.6667	8.86667	10492	42794	25992	21394
									12.675	8.8725	10396	42840	26087	21607
									12.6833	8.87833	10298	42886	26187	21834
									12.6917	8.88417	10200	42923	26287	22071
									12.7	8.89	10104	42938	26384	22313
									12.7083	8.89583	10008	42951	26485	22552
									12.7167	8.90167	9915	42977	26585	22783
									12.725	8.9075	9822	43011	26666	23016
									12.7333	8.91333	9730	43049	26734	23262
									12.7417	8.91917	9639	43079	26809	23520
									12.75	8.925	9546	43088	26887	23766
									12.7583	8.93083	9456	43098	26969	23990
									12.7667	8.93667	9364	43116	27055	24211
									12.775	8.9425	9274	43136	27130	24441
									12.7833	8.94833	9183	43173	27195	24678
									12.7917	8.95417	9093	43224	27269	24912
									12.8	8.96	9006	43267	27358	25135
									12.8083	8.96583	8920	43297	27450	25370
									12.8167	8.97167	8838	43319	27526	25619
									12.825	8.9775	8758	43331	27585	25870
									12.8333	8.98333	8683	43338	27645	26124
									12.8417	8.98917	8611	43339	27729	26388
									12.85	8.995	8541	43336	27829	26647
									12.8583	9.00083	8474	43335	27915	26896
									12.8667	9.00667	8408	43340	27983	27142
									12.875	9.0125	8343	43365	28038	27383
									12.8833	9.01833	8280	43399	28090	27612
									12.8917	9.02417	8218	43423	28134	27837
									12.9	9.03	8159	43439	28176	28074
									12.9083	9.03583	8099	43449	28222	28322
									12.9167	9.04167	8042	43455	28272	28571
									12.925	9.0475	7985	43455	28336	28827
									12.9333	9.05333	7930	43453	28418	29095
									12.9417	9.05917	7877	43442	28504	29358
									12.95	9.065	7825	43419	28583	29615
									12.9583	9.07083	7776	43401	28640	29867
									12.9667	9.07667	7726	43411	28685	30123
									12.975	9.0825	7678	43438	28737	30388
									12.9833	9.08833	7630	43457	28793	30653
									12.9917	9.09417	7584	43461	28854	30923
									13	9.1	7540	43441	28911	31180
									13.0083	9.10583	7498	43398	28964	31406
									13.0167	9.11167	7458	43348	29021	31627
									13.025	9.1175	7419	43317	29086	31858
									13.0333	9.12333	7381	43326	29148	32095
									13.0417	9.12917	7344	43337	29194	32340
									13.05	9.135	7308	43335	29228	32587
									13.0583	9.14083	7273	43332	29258	32835
									13.0667	9.14667	7239	43314	29284	33088
									13.075	9.1525	7207	43289	29310	33345
									13.0833	9.15833	7177	43268	29347	33594
									13.0917	9.16417	7149	43259	29392	33824
									13.1	9.17	7122	43257	29429	34036
									13.1083	9.17583	7096	43253	29462	34251
									13.1167	9.18167	7071	43251	29498	34488
									13.125	9.1875	7045	43249	29528	34730
									13.1333	9.19333	7019	43244	29552	34964
									13.1417	9.19917	6995	43230	29578	35187
									13.15	9.205	6972	43202	29617	35414
									13.1583	9.21083	6950	43166	29660	35653
									13.1667	9.21667	6928	43151	29690	35882
									13.175	9.2225	6907	43144	29716	36094
									13.1833	9.22833	6886	43118	29743	36298
									13.1917	9.23417	6865	43080	29773	36501
									13.2	9.24	6845	43049	29819	36719
									13.2083	9.24583	6825	43036	29866	36956
									13.2167	9.25167	6807	43033	29897	37189
									13.225	9.2575	6790	43035	29926	37397
									13.2333	9.26333	6774	43054	29964	37583
									13.2417	9.26917	6757	43064	29995	37775
									13.25	9.275	6741	43054	30010	37989
									13.2583	9.28083	6726	43036	30031	38223
									13.2667	9.28667	6713	43013	30075	38453
									13.275	9.2925	6702	42998	30117	38670
									13.2833	9.29833	6691	42998	30130	38886
									13.2917	9.30417	6682	43000	30135	39104
									13.3	9.31	6673	42988	30160	39322
									13.3083	9.31583	6665	42967	30198	39540
									13.3167	9.32167	6656	42953	30242	39750
									13.325	9.3275	6648	42955	30275	39959
									13.3333	9.33333	6639	42956	30301	40187
									13.3417	9.33917	6631	42935	30334	40430
									13.35	9.345	6622	42913	30362	40684
									13.3583	9.35083	6615	42916	30382	40939
									13.3667	9.35667	6608	42936	30410	41189
									13.375	9.3625	6601	42963	30448	41427
									13.3833	9.36833	6593	42987	30493	41646
									13.3917	9.37417	6586	43016	30544	41836
									13.4	9.38	6577	43064	30593	42013
									13.4083	9.38583	6566	43130	30631	42210
									13.4167	9.39167	6556	43194	30657	42426
									13.425	9.3975	6547	43230	30675	42653
									13.4333	9.40333	6539	43254	30697	42879
									13.4417	9.40917	6535	43286	30718	43097
									13.45	9.415	6533	43334	30739	43310
									13.4583	9.42083	6532	43390	30763	43526
									13.4667	9.42667	6529	43452	30795	43757
									13.475	9.4325	6525	43529	30843	44007
									13.4833	9.43833	6520	43602	30907	44262
									13.4917	9.44417	6514	43670	30970	44515
									13.5	9.45	6508	43753	31022	44763
									13.5083	9.45583	6504	43846	31074	45000
									13.5167	9.46167	6501	43922	31138	45224
									13.525	9.4675	6500	43982	31203	45437
									13.5333	9.47333	6499	44049	31257	45656
									13.5417	9.47917	6498	44122	31303	45882
									13.55	9.485	6497	44198	31356	46126
									13.5583	9.49083	6496	44287	31424	46390
									13.5667	9.49667	6495	44385	31499	46647
									13.575	9.5025	6494	44482	31562	46888
									13.5833	9.50833	6495	44603	31601	47128
									13.5917	9.51417	6496	44752	31639	47379
									13.6	9.52	6497	44901	31691	47629
									13.6083	9.52583	6499	45047	31748	47861
									13.6167	9.53167	6501	45196	31807	48085
									13.625	9.5375	6502	45351	31871	48324
									13.6333	9.54333	6502	45510	31948	48580
									13.6417	9.54917	6503	45669	32038	48843
									13.65	9.555	6504	45837	32139	49115
									13.6583	9.56083	6506	46018	32244	49382
									13.6667	9.56667	6508	46207	32336	49622
									13.675	9.5725	6510	46402	32405	49869
									13.6833	9.57833	6514	46598	32474	50147
									13.6917	9.58417	6517	46793	32549	50430
									13.7	9.59	6521	46997	32613	50693
									13.7083	9.59583	6526	47207	32675	50946
									13.7167	9.60167	6530	47417	32753	51208
									13.725	9.6075	6535	47630	32841	51480
									13.7333	9.61333	6539	47852	32939	51752
									13.7417	9.61917	6543	48102	33046	52032
									13.75	9.625	6549	48375	33150	52322
									13.7583	9.63083	6556	48644	33229	52611
									13.7667	9.63667	6563	48910	33300	52909
									13.775	9.6425	6570	49176	33388	53204
									13.7833	9.64833	6577	49442	33473	53482
									13.7917	9.65417	6583	49717	33558	53762
									13.8	9.66	6590	50005	33652	54044
									13.8083	9.66583	6597	50300	33761	54327
									13.8167	9.67167	6603	50606	33885	54606
									13.825	9.6775	6610	50920	34001	54877
									13.8333	9.68333	6618	51230	34088	55163
									13.8417	9.68917	6627	51547	34173	55471
									13.85	9.695	6639	51878	34282	55776
									13.8583	9.70083	6651	52217	34390	56065
									13.8667	9.70667	6663	52565	34489	56357
									13.875	9.7125	6675	52935	34599	56677
									13.8833	9.71833	6687	53328	34718	57009
									13.8917	9.72417	6698	53716	34835	57327
									13.9	9.73	6710	54085	34953	57631
									13.9083	9.73583	6722	54467	35072	57931
									13.9167	9.74167	6734	54875	35177	58244
									13.925	9.7475	6746	55289	35271	58576
									13.9333	9.75333	6758	55711	35372	58918
									13.9417	9.75917	6771	56148	35481	59268
									13.95	9.765	6783	56591	35598	59614
									13.9583	9.77083	6796	57038	35719	59948
									13.9667	9.77667	6809	57496	35836	60271
									13.975	9.7825	6824	57956	35953	60587
									13.9833	9.78833	6841	58415	36074	60907
									13.9917	9.79417	6860	58883	36205	61241
									14	9.8	6880	59349	36340	61606
									14.0083	9.80583	6900	59815	36458	61995
									14.0167	9.81167	6919	60312	36567	62388
									14.025	9.8175	6937	60841	36690	62764
									14.0333	9.82333	6953	61370	36836	63130
									14.0417	9.82917	6970	61889	36997	63509
									14.05	9.835	6988	62423	37156	63900
									14.0583	9.84083	7005	62982	37305	64284
									14.0667	9.84667	7022	63554	37447	64643
									14.075	9.8525	7040	64141	37583	64987
									14.0833	9.85833	7059	64732	37718	65343
									14.0917	9.86417	7078	65324	37853	65713
									14.1	9.87	7098	65941	37988	66096
									14.1083	9.87583	7120	66577	38119	66498
									14.1167	9.88167	7141	67212	38255	66910
									14.125	9.8875	7162	67839	38403	67326
									14.1333	9.89333	7184	68472	38546	67750
									14.1417	9.89917	7207	69122	38677	68178
									14.15	9.905	7233	69776	38821	68601
									14.1583	9.91083	7260	70430	38977	69011
									14.1667	9.91667	7289	71105	39136	69410
									14.175	9.9225	7316	71812	39298	69801
									14.1833	9.92833	7343	72529	39462	70207
									14.1917	9.93417	7367	73241	39624	70648
									14.2	9.94	7390	73960	39783	71111
									14.2083	9.94583	7412	74690	39934	71569
									14.2167	9.95167	7435	75438	40087	72007
									14.225	9.9575	7459	76200	40246	72424
									14.2333	9.96333	7486	76975	40395	72845
									14.2417	9.96917	7515	77773	40547	73282
									14.25	9.975	7546	78584	40710	73742
									14.2583	9.98083	7577	79395	40873	74225
									14.2667	9.98667	7608	80215	41046	74714
									14.275	9.9925	7638	81052	41238	75199
									14.2833	9.99833	7668	81901	41435	75683
									14.2917	10.0042	7697	82762	41625	76167
									14.3	10.01	7727	83648	41803	76643
									14.3083	10.0158	7757	84542	41964	77114
									14.3167	10.0217	7787	85445	42129	77580
									14.325	10.0275	7817	86372	42316	78041
									14.3333	10.0333	7848	87308	42503	78525
									14.3417	10.0392	7880	88248	42678	79043
									14.35	10.045	7914	89204	42857	79569
									14.3583	10.0508	7949	90155	43035	80076
									14.3667	10.0567	7985	91083	43193	80570
									14.375	10.0625	8021	92033	43345	81077
									14.3833	10.0683	8057	93025	43526	81595
									14.3917	10.0742	8093	94040	43745	82110
									14.4	10.08	8129	95061	43974	82621
									14.4083	10.0858	8164	96096	44178	83125
									14.4167	10.0917	8199	97162	44366	83626
									14.425	10.0975	8234	98247	44555	84122
									14.4333	10.1033	8269	99337	44756	84613
									14.4417	10.1092	8306	100415	44966	85117
									14.45	10.115	8345	101482	45174	85648
									14.4583	10.1208	8383	102562	45392	86202
									14.4667	10.1267	8420	103679	45614	86768
									14.475	10.1325	8457	104832	45825	87345
									14.4833	10.1383	8493	106011	46030	87924
									14.4917	10.1442	8530	107183	46239	88499
									14.5	10.15	8568	108344	46448	89068
									14.5083	10.1558	8609	109524	46647	89637
									14.5167	10.1617	8649	110710	46844	90222
									14.525	10.1675	8690	111903	47059	90831
									14.5333	10.1733	8731	113126	47287	91432
									14.5417	10.1792	8770	114380	47523	92015
									14.55	10.185	8810	115650	47760	92598
									14.5583	10.1908	8849	116933	47993	93170
									14.5667	10.1967	8890	118239	48213	93734
									14.575	10.2025	8931	119563	48424	94316
									14.5833	10.2083	8972	120892	48653	94919
									14.5917	10.2142	9015	122228	48895	95534
									14.6	10.22	9056	123572	49146	96146
									14.6083	10.2258	9098	124905	49411	96745
									14.6167	10.2317	9140	126234	49664	97343
									14.625	10.2375	9184	127581	49898	97945
									14.6333	10.2433	9229	128944	50146	98554
									14.6417	10.2492	9274	130332	50420	99176
									14.65	10.255	9320	131743	50701	99807
									14.6583	10.2608	9365	133154	50972	100444
									14.6667	10.2667	9409	134574	51229	101099
									14.675	10.2725	9453	136023	51483	101767
									14.6833	10.2783	9499	137495	51732	102407
									14.6917	10.2842	9546	138982	51974	103015
									14.7	10.29	9592	140489	52237	103634
									14.7083	10.2958	9639	142007	52535	104269
									14.7167	10.3017	9685	143528	52835	104911
									14.725	10.3075	9731	145052	53134	105564
									14.7333	10.3133	9776	146582	53439	106222
									14.7417	10.3192	9821	148123	53738	106876
									14.75	10.325	9865	149685	54027	107526
									14.7583	10.3308	9909	151280	54323	108179
									14.7667	10.3367	9954	152886	54625	108836
									14.775	10.3425	10000	154498	54937	109503
									14.7833	10.3483	10048	156127	55258	110179
									14.7917	10.3542	10097	157769	55566	110861
									14.8	10.36	10147	159429	55875	111544
									14.8083	10.3658	10197	161106	56195	112225
									14.8167	10.3717	10245	162788	56532	112895
									14.825	10.3775	10294	164454	56890	113566
									14.8333	10.3833	10341	166105	57242	114262
									14.8417	10.3892	10389	167758	57588	114965
									14.85	10.395	10438	169432	57937	115673
									14.8583	10.4008	10487	171152	58280	116381
									14.8667	10.4067	10537	172920	58618	117079
									14.875	10.4125	10587	174706	58968	117761
									14.8833	10.4183	10639	176491	59333	118435
									14.8917	10.4242	10692	178285	59695	119119
									14.9	10.43	10745	180110	60046	119820
									14.9083	10.4358	10798	181959	60397	120542
									14.9167	10.4417	10850	183795	60767	121273
									14.925	10.4475	10900	185578	61162	121996
									14.9333	10.4533	10948	187335	61580	122702
									14.9417	10.4592	10997	189132	62008	123403
									14.95	10.465	11047	190970	62414	124118
									14.9583	10.4708	11099	192804	62814	124842
									14.9667	10.4767	11154	194646	63237	125578
									14.975	10.4825	11210	196526	63679	126326
									14.9833	10.4883	11267	198442	64119	127065
									14.9917	10.4942	11322	200360	64554	127793
									15	10.5	11375	202277	64992	128509
									15.0083	10.5058	11427	204217	65423	129221
									15.0167	10.5117	11476	206182	65838	129943
									15.025	10.5175	11527	208162	66264	130664
									15.0333	10.5233	11576	210131	66710	131383
									15.0417	10.5292	11626	212086	67170	132122
									15.05	10.535	11682	214025	67654	132878
									15.0583	10.5408	11743	215954	68151	133638
									15.0667	10.5467	11802	217900	68658	134386
									15.075	10.5525	11856	219860	69176	135119
									15.0833	10.5583	11910	221853	69689	135861
									15.0917	10.5642	11965	223898	70191	136622
									15.1	10.57	12020	225937	70692	137374
									15.1083	10.5758	12078	227941	71201	138101
									15.1167	10.5817	12134	229957	71722	138837
									15.125	10.5875	12191	232005	72244	139588
									15.1333	10.5933	12248	234070	72775	140337
									15.1417	10.5992	12303	236119	73323	141083
									15.15	10.605	12358	238143	73886	141841
									15.1583	10.6108	12413	240181	74466	142624
									15.1667	10.6167	12469	242239	75044	143416
									15.175	10.6225	12526	244300	75601	144192
									15.1833	10.6283	12584	246368	76151	144947
									15.1917	10.6342	12645	248466	76722	145686
									15.2	10.64	12704	250591	77318	146409
									15.2083	10.6458	12763	252712	77910	147144
									15.2167	10.6517	12821	254829	78489	147889
									15.225	10.6575	12879	256955	79072	148617
									15.2333	10.6633	12937	259059	79675	149330
									15.2417	10.6692	12996	261106	80287	150046
									15.25	10.675	13057	263155	80905	150788
									15.2583	10.6808	13118	265248	81546	151563
									15.2667	10.6867	13180	267349	82215	152343
									15.275	10.6925	13242	269446	82890	153110
									15.2833	10.6983	13305	271546	83546	153885
									15.2917	10.7042	13369	273659	84188	154667
									15.3	10.71	13433	275801	84839	155432
									15.3083	10.7158	13500	277978	85514	156172
									15.3167	10.7217	13567	280168	86199	156907
									15.325	10.7275	13634	282345	86884	157672
									15.3333	10.7333	13700	284533	87582	158467
									15.3417	10.7392	13765	286727	88296	159265
									15.35	10.745	13831	288920	89011	160050
									15.3583	10.7508	13897	291148	89711	160805
									15.3667	10.7567	13966	293383	90393	161532
									15.375	10.7625	14035	295546	91072	162259
									15.3833	10.7683	14104	297653	91762	163011
									15.3917	10.7742	14174	299782	92489	163775
									15.4	10.78	14241	301957	93262	164555
									15.4083	10.7858	14309	304130	94048	165353
									15.4167	10.7917	14376	306246	94831	166133
									15.425	10.7975	14446	308341	95605	166887
									15.4333	10.8033	14517	310463	96348	167633
									15.4417	10.8092	14589	312602	97052	168377
									15.45	10.815	14663	314735	97765	169125
									15.4583	10.8208	14736	316844	98528	169887
									15.4667	10.8267	14811	318941	99341	170663
									15.475	10.8325	14885	321046	100170	171431
									15.4833	10.8383	14959	323161	100985	172171
									15.4917	10.8442	15034	325281	101784	172908
									15.5	10.85	15109	327408	102570	173669
									15.5083	10.8558	15186	329527	103345	174439
									15.5167	10.8617	15263	331616	104138	175192
									15.525	10.8675	15342	333684	104967	175930
									15.5333	10.8733	15422	335775	105818	176672
									15.5417	10.8792	15502	337919	106680	177433
									15.55	10.885	15585	340083	107532	178226
									15.5583	10.8908	15667	342205	108366	179038
									15.5667	10.8967	15753	344283	109193	179831
									15.575	10.9025	15840	346341	110033	180587
									15.5833	10.9083	15929	348385	110879	181324
									15.5917	10.9142	16019	350443	111727	182062
									15.6	10.92	16106	352522	112585	182803
									15.6083	10.9258	16194	354603	113439	183552
									15.6167	10.9317	16280	356688	114290	184296
									15.625	10.9375	16368	358759	115161	185031
									15.6333	10.9433	16457	360799	116047	185774
									15.6417	10.9492	16547	362819	116944	186525
									15.65	10.955	16642	364817	117840	187268
									15.6583	10.9608	16736	366810	118709	188003
									15.6667	10.9667	16834	368793	119574	188747
									15.675	10.9725	16931	370751	120463	189499
									15.6833	10.9783	17032	372690	121372	190256
									15.6917	10.9842	17134	374646	122294	191007
									15.7	10.99	17236	376653	123215	191756
									15.7083	10.9958	17342	378663	124126	192514
									15.7167	11.0017	17445	380612	125033	193265
									15.725	11.0075	17552	382535	125935	194001
									15.7333	11.0133	17657	384485	126830	194727
									15.7417	11.0192	17763	386425	127738	195462
									15.75	11.025	17870	388315	128653	196222
									15.7583	11.0308	17976	390168	129564	196970
									15.7667	11.0367	18086	391990	130472	197691
									15.775	11.0425	18194	393801	131365	198408
									15.7833	11.0483	18305	395616	132274	199140
									15.7917	11.0542	18418	397444	133214	199893
									15.8	11.06	18530	399293	134170	200649
									15.8083	11.0658	18647	401167	135123	201402
									15.8167	11.0717	18764	403023	136058	202160
									15.825	11.0775	18886	404832	136968	202922
									15.8333	11.0833	19010	406634	137873	203669
									15.8417	11.0892	19135	408449	138775	204389
									15.85	11.095	19263	410228	139671	205106
									15.8583	11.1008	19387	411945	140601	205837
									15.8667	11.1067	19512	413646	141579	206574
									15.875	11.1125	19636	415353	142564	207313
									15.8833	11.1183	19761	417083	143528	208072
									15.8917	11.1242	19889	418800	144473	208845
									15.9	11.13	20019	420434	145405	209597
									15.9083	11.1358	20157	421989	146317	210327
									15.9167	11.1417	20296	423510	147244	211030
									15.925	11.1475	20439	425035	148206	211727
									15.9333	11.1533	20583	426583	149160	212453
									15.9417	11.1592	20725	428153	150086	213170
									15.95	11.165	20868	429736	150987	213867
									15.9583	11.1708	21009	431324	151875	214582
									15.9667	11.1767	21156	432892	152779	215332
									15.975	11.1825	21301	434398	153700	216091
									15.9833	11.1883	21450	435857	154638	216835
									15.9917	11.1942	21601	437322	155582	217580
									16	11.2	21750	438807	156534	218332
									16.0083	11.2058	21902	440300	157504	219091
									16.0167	11.2117	22052	441781	158470	219851
									16.025	11.2175	22207	443243	159425	220620
									16.0333	11.2233	22362	444698	160357	221388
									16.0417	11.2292	22519	446146	161264	222128
									16.05	11.235	22681	447540	162182	222840
									16.0583	11.2408	22840	448870	163126	223567
									16.0667	11.2467	23006	450171	164069	224346
									16.075	11.2525	23168	451467	164997	225159
									16.0833	11.2583	23333	452788	165920	225980
									16.0917	11.2642	23499	454125	166847	226773
									16.1	11.27	23665	455442	167770	227534
									16.1083	11.2758	23837	456711	168683	228295
									16.1167	11.2817	24007	457909	169610	229058
									16.125	11.2875	24181	459056	170570	229837
									16.1333	11.2933	24355	460219	171532	230644
									16.1417	11.2992	24526	461417	172475	231482
									16.15	11.305	24700	462610	173417	232319
									16.1583	11.3108	24872	463766	174349	233099
									16.1667	11.3167	25051	464894	175254	233837
									16.175	11.3225	25230	466025	176143	234582
									16.1833	11.3283	25412	467164	177032	235349
									16.1917	11.3342	25597	468284	177940	236139
									16.2	11.34	25777	469416	178859	236949
									16.2083	11.3458	25959	470590	179762	237766
									16.2167	11.3517	26137	471768	180653	238602
									16.225	11.3575	26319	472909	181539	239457
									16.2333	11.3633	26502	473998	182428	240304
									16.2417	11.3692	26688	475027	183341	241135
									16.25	11.375	26881	475979	184247	241960
									16.2583	11.3808	27071	476924	185139	242775
									16.2667	11.3867	27266	477953	186057	243584
									16.275	11.3925	27455	479071	186998	244423
									16.2833	11.3983	27642	480181	187920	245307
									16.2917	11.4042	27829	481208	188799	246205
									16.3	11.41	28015	482206	189664	247091
									16.3083	11.4158	28208	483189	190528	247963
									16.3167	11.4217	28399	484129	191385	248820
									16.325	11.4275	28595	485071	192259	249679
									16.3333	11.4333	28790	486051	193172	250558
									16.3417	11.4392	28983	487053	194107	251457
									16.35	11.445	29176	488040	195025	252384
									16.3583	11.4508	29366	489039	195903	253321
									16.3667	11.4567	29563	490066	196762	254253
									16.375	11.4625	29757	491075	197626	255189
									16.3833	11.4683	29955	492064	198497	256107
									16.3917	11.4742	30155	493003	199384	256989
									16.4	11.48	30351	493913	200288	257871
									16.4083	11.4858	30549	494872	201198	258790
									16.4167	11.4917	30743	495900	202100	259760
									16.425	11.4975	30939	496984	202976	260782
									16.4333	11.5033	31134	498075	203837	261847
									16.4417	11.5092	31329	499099	204703	262906
									16.45	11.515	31527	500088	205570	263908
									16.4583	11.5208	31722	501138	206436	264912
									16.4667	11.5267	31921	502271	207299	265964
									16.475	11.5325	32116	503480	208169	267048
									16.4833	11.5383	32309	504701	209045	268127
									16.4917	11.5442	32502	505880	209912	269189
									16.5	11.55	32691	507032	210766	270268
									16.5083	11.5558	32884	508160	211592	271382
									16.5167	11.5617	33073	509300	212398	272500
									16.525	11.5675	33265	510530	213229	273589
									16.5333	11.5733	33455	511827	214104	274692
									16.5417	11.5792	33644	513168	215001	275843
									16.55	11.585	33833	514561	215912	277027
									16.5583	11.5908	34018	515964	216798	278225
									16.5667	11.5967	34206	517385	217636	279419
									16.575	11.6025	34390	518882	218465	280621
									16.5833	11.6083	34574	520434	219304	281822
									16.5917	11.6142	34758	521984	220167	283032
									16.6	11.62	34937	523557	221066	284288
									16.6083	11.6258	35120	525212	221967	285587
									16.6167	11.6317	35297	526953	222835	286903
									16.625	11.6375	35474	528815	223661	288224
									16.6333	11.6433	35648	530753	224466	289543
[truncated: 3,404 more rows]

## Sheet: Fig5a-e - FL
	Fig 5a-e (phosphate)
	Guanidine (M)	Center of spectral mass	Perturbation coeff	Center of spectral mass	Perturbation coeff	Center of spectral mass	Perturbation coeff	Center of spectral mass	Perturbation coeff	Center of spectral mass	Perturbation coeff
		Ancestral	Ancestral	D614G	D614G	Beta	Beta	Gamma	Gamma	Delta	Delta
	0	29572.6	0	29468.4	0	29739.6	0	29749	0	29864.7	0
	0.01	29650.2	-0.0592	29478.2	-0.00827	29619.8	0.08417	29742.1	0.00432	29827.7	0.02381
	0.02	29545.3	0.02079	29469.8	-0.00119	29565.6	0.12225	29740.6	0.00528	29848.3	0.01052
	0.03	29599.6	-0.0206	29471.7	-0.00279	29528	0.14864	29726.1	0.01434	29838.9	0.01661
	0.05	29502.2	0.0537	29466.2	0.00191	29465.2	0.19279	29732.9	0.01006	29789.1	0.04861
	0.06	29473.2	0.07581	29445.9	0.0191	29447.7	0.20508	29704.2	0.02811	29810.1	0.03514
	0.07	29439	0.10191	29458.2	0.00862	29633.7	0.07441	29697.2	0.03249	29801	0.04098
	0.08	29451.7	0.09225	29441.6	0.02272	29417.5	0.22634	29684.4	0.04052	29791.1	0.04732
	0.1	29415.9	0.11956	29439.2	0.02473	29447.8	0.20499	29656.5	0.05808	29764.3	0.06457
	0.15	29431.5	0.10763	29383.3	0.072	29452.1	0.202	29582.4	0.10462	29746.3	0.07618
	0.2	29404.4	0.12826	29425.2	0.03658	29431.2	0.21666	29534.7	0.1346	29719.8	0.09321
	0.25	29396.5	0.13433	29367.2	0.08563	29406.5	0.23402	29521	0.14318	29623.8	0.15499
	0.3	29396.3	0.13448	29396.3	0.06101	29383.8	0.25001	29501.1	0.15571	29584.9	0.18
	0.4	29371.8	0.15316	29316.2	0.12884	29335.4	0.28399	29490.1	0.1626	29539.2	0.20939
	0.5	29351.4	0.16877	29269	0.16878	29327.4	0.2896	29467.9	0.17655	29500.2	0.23448
	0.8	29306.4	0.20309	29157.3	0.26328	29276.3	0.3255	29350.7	0.25021	29510.5	0.22786
	1	29308.3	0.20164	29089	0.32105	29215.4	0.36835	29246.7	0.31553	29446	0.26933
	1.3	29165.5	0.31057	28965.8	0.42527	29119	0.43606	29120.4	0.39487	29335.2	0.34062
	1.6	29099.7	0.36076	28891.5	0.48821	29055	0.48106	29025.8	0.45427	29123	0.47711
	1.9	28991.6	0.44321	28814.7	0.55317	28918.2	0.57719	28908.9	0.52769	29244.9	0.39869
	2.2	28932.6	0.48821	28698.2	0.65176	28780.6	0.67386	28814.9	0.58673	28980.5	0.56879
	2.5	28767.7	0.61404	28608.8	0.72737	28701.6	0.72938	28642.4	0.69514	28845.2	0.65578
	2.8	28668.8	0.68945	28530.6	0.79357	28645.8	0.76857	28535.5	0.76229	28733.6	0.72757
	3.5	28534.1	0.79222	28418.3	0.88859	28519.5	0.85734	28396.6	0.84955	28587	0.82188
	4	28414.6	0.88341	28330	0.96336	28485	0.88154	28262.2	0.93394	28471.4	0.89628
	4.5	28325.1	0.95166	28228.4	1.04926	28466.1	0.89487	28201.7	0.97198	28302.2	1.00511
	5	28261.8	1	28286.7	1	28316.4	1	28157.1	1	28310.1	1

## Sheet: Fig6a-f - SEC
Ancestral											D614G											Beta											Gamma											Delta
Time (min)	Volume (mL)	Abs 280 nm	Fluorescence 350 nm	Fluorescence 350 nm	Fluorescence 350 nm	Fluorescence 350 nm	Fluorescence 350 nm	Fluorescence 350 nm	Fluorescence 350 nm		Time (min)	Volume (mL)	Abs 280 nm	Fluorescence 350 nm	Fluorescence 350 nm	Fluorescence 350 nm	Fluorescence 350 nm	Fluorescence 350 nm	Fluorescence 350 nm	Fluorescence 350 nm		Time (min)	Volume (mL)	Abs 280 nm	Fluorescence 350 nm	Fluorescence 350 nm	Fluorescence 350 nm	Fluorescence 350 nm	Fluorescence 350 nm	Fluorescence 350 nm	Fluorescence 350 nm		Time (min)	Volume (mL)	Abs 280 nm	Fluorescence 350 nm	Fluorescence 350 nm	Fluorescence 350 nm	Fluorescence 350 nm	Fluorescence 350 nm	Fluorescence 350 nm	Fluorescence 350 nm		Time (min)	Volume (mL)	Abs 280 nm	Fluorescence 350 nm	Fluorescence 350 nm	Fluorescence 350 nm
		standard	time 0	time 15 min	time 30 min	time 50 min	time 90 min	time 120 min	time 150 min				standard	time 0	time 15 min	time 30 min	time 50 min	time 90 min	time 120 min	time 150 min				standard	time 0	time 15 min	time 30 min	time 50 min	time 90 min	time 120 min	time 150 min				standard	time 0	time 15 min	time 30 min	time 50 min	time 90 min	time 120 min	time 150 min				standard	time 0	time 15 min	time 30 min
0	0	-23	4429	-1420	-50	1668	-1547	-113	46		0	0	-23	-9805	-2094	-83	-35	-264	-92	-91		0	0	-23	-13165	34	-177	-51	-41	299	319		0	0	-23	-2466	-51	196	-215	-73	-4835	-1994		0	0	-23	-7818	-1386	-1010
0.00833	0.00583	-23	4429	-1420	-50	1668	-1547	-113	46		0.00833	0.00583	-23	-9805	-2094	-83	-35	-264	-92	-91		0.00833	0.00583	-23	-13165	34	-177	-51	-41	299	319		0.00833	0.00583	-23	-2466	-51	196	-215	-73	-4835	-1994		0.00833	0.00583	-23	-7818	-1386	-1010
0.01667	0.01167	1	2469	-174	-46	332	-616	-97	3		0.01667	0.01167	1	-9018	-590	-83	-14	-251	-64	-42		0.01667	0.01167	1	-10004	16	0	-3	-8	132	176		0.01667	0.01167	1	3	-24	189	-199	-26	-2130	-319		0.01667	0.01167	1	-3757	-723	-486
0.025	0.0175	1	-27	-8	4	-2	0	-9	-3		0.025	0.0175	1	-3	-11	-1	4	1	12	3		0.025	0.0175	1	1	-3	5	-7	-10	2	-10		0.025	0.0175	1	9	-5	-4	2	1	34	4		0.025	0.0175	1	-11	-7	-14
0.03333	0.02333	1	-36	-9	14	0	-20	-9	2		0.03333	0.02333	1	-4	-10	0	-5	2	24	8		0.03333	0.02333	1	3	-11	7	-14	-19	3	-26		0.03333	0.02333	1	13	-9	-6	0	-2	112	14		0.03333	0.02333	1	-18	-15	-24
0.04167	0.02917	2	-37	-7	22	4	-42	1	1		0.04167	0.02917	2	6	2	0	-10	-3	21	6		0.04167	0.02917	2	8	-14	4	-12	-16	10	-26		0.04167	0.02917	2	12	-9	-3	-2	-5	104	16		0.04167	0.02917	2	-3	-17	-36
0.05	0.035	4	-20	-6	13	2	-49	6	-6		0.05	0.035	4	4	5	2	-6	-5	23	-1		0.05	0.035	4	8	-19	5	-13	-14	8	-15		0.05	0.035	4	2	-3	0	-4	-14	64	16		0.05	0.035	4	5	-2	-43
0.05833	0.04083	7	-2	-3	2	-5	-40	-1	-9		0.05833	0.04083	7	-13	4	8	3	-5	28	-2		0.05833	0.04083	7	13	-24	4	-14	-13	4	-8		0.05833	0.04083	7	-6	4	4	-2	-24	28	19		0.05833	0.04083	7	3	2	-43
0.06667	0.04667	9	14	-1	4	-7	-25	-5	-3		0.06667	0.04667	9	-17	6	16	6	-9	26	1		0.06667	0.04667	9	16	-30	-3	-11	-6	-3	-2		0.06667	0.04667	9	-18	-2	12	-1	-21	13	22		0.06667	0.04667	9	-6	-5	-38
0.075	0.0525	10	14	-1	24	-10	-19	-15	4		0.075	0.0525	10	-9	8	12	2	-15	16	6		0.075	0.0525	10	15	-40	-2	-11	-4	-3	6		0.075	0.0525	10	-21	-9	15	4	-20	-9	24		0.075	0.0525	10	-20	-10	-44
0.08333	0.05833	8	4	5	42	-9	-17	-26	5		0.08333	0.05833	8	-11	9	7	2	-20	12	9		0.08333	0.05833	8	16	-45	2	-13	0	0	0		0.08333	0.05833	8	-16	-8	15	4	-18	-17	18		0.08333	0.05833	8	-27	-8	-51
0.09167	0.06417	5	-12	6	42	13	-13	-28	4		0.09167	0.06417	5	-17	6	-2	-1	-17	10	20		0.09167	0.06417	5	19	-39	2	-15	-5	0	-4		0.09167	0.06417	5	-12	-9	12	1	-15	-12	12		0.09167	0.06417	5	-35	-5	-42
0.1	0.07	3	-21	2	39	27	-4	-32	4		0.1	0.07	3	-19	6	-7	-1	-16	6	33		0.1	0.07	3	27	-22	1	-19	-12	-2	-2		0.1	0.07	3	-6	-6	13	-1	-16	12	7		0.1	0.07	3	-40	0	-48
0.10833	0.07583	2	-21	-9	35	37	5	-34	4		0.10833	0.07583	2	-27	7	-7	-8	-16	-4	37		0.10833	0.07583	2	32	-11	0	-18	-18	-8	-1		0.10833	0.07583	2	1	-5	13	2	-18	14	7		0.10833	0.07583	2	-36	16	-44
0.11667	0.08167	1	-25	-12	38	42	-1	-34	2		0.11667	0.08167	1	-34	0	-8	-13	-13	-8	37		0.11667	0.08167	1	23	-9	1	-12	-19	-16	3		0.11667	0.08167	1	3	-1	12	1	-17	-9	19		0.11667	0.08167	1	-25	20	-31
0.125	0.0875	0	-24	-5	41	42	-9	-32	-5		0.125	0.0875	0	-34	-3	-3	-15	-4	-3	42		0.125	0.0875	0	10	-9	5	-6	-16	-22	10		0.125	0.0875	0	6	8	15	-1	-13	-34	20		0.125	0.0875	0	-20	16	-19
0.13333	0.09333	-2	-31	-2	54	42	-9	-27	-7		0.13333	0.09333	-2	-25	-9	-1	-6	8	2	31		0.13333	0.09333	-2	2	-8	8	-1	-15	-21	10		0.13333	0.09333	-2	9	10	11	-6	-11	-54	10		0.13333	0.09333	-2	-20	8	-3
0.14167	0.09917	-4	-29	-11	59	43	-9	-21	-4		0.14167	0.09917	-4	-19	-20	1	0	14	2	20		0.14167	0.09917	-4	4	-14	10	2	-11	-12	9		0.14167	0.09917	-4	17	18	10	-10	-11	-61	4		0.14167	0.09917	-4	-19	-1	-4
0.15	0.105	-6	-23	-19	56	48	-7	-16	2		0.15	0.105	-6	-24	-27	8	-2	11	8	15		0.15	0.105	-6	4	-13	11	6	-3	-1	11		0.15	0.105	-6	22	20	13	-1	-13	-78	-1		0.15	0.105	-6	-16	-13	-4
0.15833	0.11083	-6	-25	-16	50	66	-3	-11	-1		0.15833	0.11083	-6	-23	-22	21	-12	9	14	9		0.15833	0.11083	-6	1	-13	13	9	1	1	11		0.15833	0.11083	-6	19	16	14	3	-10	-90	-5		0.15833	0.11083	-6	-25	-19	0
0.16667	0.11667	-4	-41	-12	45	78	-5	-10	-5		0.16667	0.11667	-4	-27	-15	22	-17	6	10	2		0.16667	0.11667	-4	-4	-16	17	7	-6	-6	9		0.16667	0.11667	-4	9	7	18	5	-6	-87	-1		0.16667	0.11667	-4	-26	-15	-3
0.175	0.1225	-2	-34	-16	36	85	-10	-9	-12		0.175	0.1225	-2	-40	-3	22	-19	2	3	1		0.175	0.1225	-2	-2	-16	13	4	-10	-13	6		0.175	0.1225	-2	3	5	33	7	-1	-86	4		0.175	0.1225	-2	-24	4	-6
0.18333	0.12833	-1	-20	-22	31	87	-7	-9	-16		0.18333	0.12833	-1	-41	-7	35	-20	0	-2	4		0.18333	0.12833	-1	-1	-18	9	0	-15	-20	5		0.18333	0.12833	-1	3	4	42	6	1	-80	-1		0.18333	0.12833	-1	-22	4	-1
0.19167	0.13417	-2	-18	-18	31	89	0	-2	-14		0.19167	0.13417	-2	-37	-9	44	-28	7	-5	-2		0.19167	0.13417	-2	2	-19	11	-1	-18	-21	-1		0.19167	0.13417	-2	1	-4	33	2	-3	-60	-2		0.19167	0.13417	-2	-24	15	15
0.2	0.14	-4	-18	-4	37	94	9	7	0		0.2	0.14	-4	-25	-15	40	-39	9	-6	-2		0.2	0.14	-4	4	-15	14	-6	-16	-12	-2		0.2	0.14	-4	-1	-5	19	2	-14	-36	-5		0.2	0.14	-4	-31	17	28
0.20833	0.14583	-7	-20	4	38	86	10	3	12		0.20833	0.14583	-7	-31	-20	36	-37	6	-2	9		0.20833	0.14583	-7	7	-11	15	-15	-7	-8	-1		0.20833	0.14583	-7	9	-4	11	4	-21	-32	-10		0.20833	0.14583	-7	-39	1	26
0.21667	0.15167	-8	-29	15	38	84	16	7	15		0.21667	0.15167	-8	-43	-15	23	-27	1	5	11		0.21667	0.15167	-8	7	-11	13	-23	-7	-6	1		0.21667	0.15167	-8	12	-2	5	-1	-25	-36	-5		0.21667	0.15167	-8	-44	-1	14
0.225	0.1575	-8	-44	19	41	81	22	9	17		0.225	0.1575	-8	-48	-8	16	-22	2	5	5		0.225	0.1575	-8	15	-15	11	-25	-10	-5	5		0.225	0.1575	-8	11	-1	4	-16	-22	-47	-1		0.225	0.1575	-8	-46	10	4
0.23333	0.16333	-7	-47	11	44	85	17	5	5		0.23333	0.16333	-7	-58	-2	11	-23	5	3	5		0.23333	0.16333	-7	18	-22	12	-11	-12	-10	8		0.23333	0.16333	-7	14	4	13	-22	-15	-59	-9		0.23333	0.16333	-7	-50	14	-5
0.24167	0.16917	-6	-41	4	44	102	12	3	-4		0.24167	0.16917	-6	-56	0	8	-26	14	-4	3		0.24167	0.16917	-6	15	-28	11	0	-10	-14	10		0.24167	0.16917	-6	16	9	15	-20	-8	-73	-7		0.24167	0.16917	-6	-55	14	-18
0.25	0.175	-4	-30	2	49	110	2	-4	-10		0.25	0.175	-4	-61	-6	4	-38	19	-15	8		0.25	0.175	-4	16	-27	9	-5	-5	-11	5		0.25	0.175	-4	12	6	12	-19	-7	-93	-2		0.25	0.175	-4	-62	8	-22
0.25833	0.18083	-4	-17	6	50	107	-6	-12	-10		0.25833	0.18083	-4	-60	-5	-5	-42	15	-12	21		0.25833	0.18083	-4	18	-26	6	-10	-2	-8	3		0.25833	0.18083	-4	8	3	14	-19	-5	-92	-2		0.25833	0.18083	-4	-61	7	-13
0.26667	0.18667	-5	-3	0	51	110	-8	-10	-5		0.26667	0.18667	-5	-58	0	-7	-31	5	-10	22		0.26667	0.18667	-5	16	-26	7	-12	7	-3	7		0.26667	0.18667	-5	7	-1	20	-20	1	-95	5		0.26667	0.18667	-5	-79	17	-2
0.275	0.1925	-8	17	-5	57	111	-24	0	-4		0.275	0.1925	-8	-58	5	-4	-25	4	-5	14		0.275	0.1925	-8	11	-26	6	-14	12	-7	7		0.275	0.1925	-8	5	-4	31	-24	7	-92	11		0.275	0.1925	-8	-99	12	0
0.28333	0.19833	-11	21	0	61	120	-26	9	-3		0.28333	0.19833	-11	-57	3	-1	-27	7	-4	8		0.28333	0.19833	-11	10	-24	5	-16	11	-12	7		0.28333	0.19833	-11	-1	-9	36	-30	10	-110	8		0.28333	0.19833	-11	-106	-2	0
0.29167	0.20417	-14	12	8	60	140	-17	9	2		0.29167	0.20417	-14	-51	-1	-6	-27	4	-6	2		0.29167	0.20417	-14	10	-23	-1	-19	7	-14	11		0.29167	0.20417	-14	-7	-9	31	-25	15	-128	8		0.29167	0.20417	-14	-113	-3	2
0.3	0.21	-13	7	11	56	145	-6	-1	8		0.3	0.21	-13	-48	-10	-15	-24	6	-7	-7		0.3	0.21	-13	9	-21	-7	-17	-2	-15	9		0.3	0.21	-13	-15	-9	32	-20	9	-124	14		0.3	0.21	-13	-109	5	0
0.30833	0.21583	-11	3	9	49	153	-3	-12	7		0.30833	0.21583	-11	-56	-15	-13	-16	10	-10	-18		0.30833	0.21583	-11	3	-14	-6	-12	-10	-12	11		0.30833	0.21583	-11	-22	-8	28	-8	5	-122	17		0.30833	0.21583	-11	-102	8	-5
0.31667	0.22167	-7	-3	9	34	153	-11	-24	8		0.31667	0.22167	-7	-61	-11	-3	-11	15	-14	-22		0.31667	0.22167	-7	3	-15	-7	-8	-13	-4	9		0.31667	0.22167	-7	-13	2	20	3	4	-131	19		0.31667	0.22167	-7	-97	16	-8
0.325	0.2275	-3	-8	11	25	154	-9	-24	-1		0.325	0.2275	-3	-63	-15	1	-10	25	-11	-21		0.325	0.2275	-3	13	-16	-11	-7	-17	10	1		0.325	0.2275	-3	1	7	12	5	0	-133	16		0.325	0.2275	-3	-94	28	-5
0.33333	0.23333	0	-14	14	24	153	-11	-15	-11		0.33333	0.23333	0	-67	-11	-1	-12	22	-7	-16		0.33333	0.23333	0	23	-18	-8	-8	-24	14	-2		0.33333	0.23333	0	9	3	6	-5	3	-141	16		0.33333	0.23333	0	-99	38	-6
0.34167	0.23917	2	-20	5	25	145	-7	-11	-12		0.34167	0.23917	2	-61	-2	12	-20	18	-7	-7		0.34167	0.23917	2	26	-19	-3	-10	-30	12	-5		0.34167	0.23917	2	8	-3	1	-9	0	-147	14		0.34167	0.23917	2	-98	52	-13
0.35	0.245	1	-42	-1	25	138	-7	-6	-8		0.35	0.245	1	-57	9	21	-22	16	-5	-1		0.35	0.245	1	20	14	-1	-7	-30	7	-4		0.35	0.245	1	0	-6	-7	-15	-9	-142	9		0.35	0.245	1	-94	71	-27
0.35833	0.25083	0	-43	-2	27	138	-8	7	-7		0.35833	0.25083	0	-55	17	24	-20	14	2	-1		0.35833	0.25083	0	20	27	-3	-5	-28	-3	4		0.35833	0.25083	0	-5	-6	-4	-22	-14	-147	0		0.35833	0.25083	0	-87	68	-34
0.36667	0.25667	-1	-31	-11	31	148	-12	17	-1		0.36667	0.25667	-1	-58	26	18	-9	12	12	0		0.36667	0.25667	-1	21	8	-8	-6	-23	-10	5		0.36667	0.25667	-1	-2	0	7	-25	-12	-149	1		0.36667	0.25667	-1	-84	60	-39
0.375	0.2625	-3	-34	-19	26	158	-16	21	7		0.375	0.2625	-3	-57	25	12	0	3	18	-1		0.375	0.2625	-3	22	-1	-9	-4	-16	-8	3		0.375	0.2625	-3	1	-4	13	-19	-13	-150	4		0.375	0.2625	-3	-74	61	-38
0.38333	0.26833	-5	-41	-15	17	165	-7	23	10		0.38333	0.26833	-5	-54	22	0	-3	-10	15	-8		0.38333	0.26833	-5	24	0	-12	-7	-14	0	4		0.38333	0.26833	-5	14	-12	14	-14	-9	-157	6		0.38333	0.26833	-5	-76	57	-29
0.39167	0.27417	-6	-51	-11	21	165	-6	19	8		0.39167	0.27417	-6	-53	30	-5	-13	-13	7	-15		0.39167	0.27417	-6	21	-2	-20	-15	-14	4	0		0.39167	0.27417	-6	35	-14	15	-11	-3	-159	8		0.39167	0.27417	-6	-80	55	-21
0.4	0.28	-7	-66	-10	31	165	-20	4	8		0.4	0.28	-7	-47	37	-10	-15	-10	2	-19		0.4	0.28	-7	14	-8	-15	-23	-20	-2	-4		0.4	0.28	-7	49	-7	22	-12	0	-163	3		0.4	0.28	-7	-78	55	-8
0.40833	0.28583	-6	-71	-9	39	171	-31	-5	12		0.40833	0.28583	-6	-41	33	-12	-11	-6	-2	-21		0.40833	0.28583	-6	13	-22	-5	-27	-23	-8	-1		0.40833	0.28583	-6	54	-4	21	-8	-1	-174	-1		0.40833	0.28583	-6	-93	48	9
0.41667	0.29167	-6	-77	-5	45	178	-27	-2	5		0.41667	0.29167	-6	-46	20	-15	-12	1	-2	-11		0.41667	0.29167	-6	7	-28	0	-29	-23	-7	7		0.41667	0.29167	-6	54	-4	15	-8	-5	-177	1		0.41667	0.29167	-6	-107	42	19
0.425	0.2975	-5	-78	-7	44	181	-26	6	-7		0.425	0.2975	-5	-61	7	-17	-12	4	-6	-4		0.425	0.2975	-5	3	-30	0	-26	-26	0	4		0.425	0.2975	-5	35	-6	11	-4	-3	-184	2		0.425	0.2975	-5	-116	34	24
0.43333	0.30333	-6	-83	-8	32	186	-28	9	-15		0.43333	0.30333	-6	-80	-7	-10	-14	2	-7	-8		0.43333	0.30333	-6	15	-30	-5	-16	-30	10	1		0.43333	0.30333	-6	16	-7	10	0	-2	-190	0		0.43333	0.30333	-6	-116	27	25
0.44167	0.30917	-7	-81	-19	27	193	-32	8	-22		0.44167	0.30917	-7	-96	-16	1	-20	-4	5	-8		0.44167	0.30917	-7	22	-32	-16	-6	-31	9	-1		0.44167	0.30917	-7	8	-13	17	0	-8	-187	3		0.44167	0.30917	-7	-119	26	21
0.45	0.315	-8	-71	-17	36	191	-33	9	-30		0.45	0.315	-8	-88	-19	3	-19	-11	13	-5		0.45	0.315	-8	22	-33	-20	-7	-35	3	-5		0.45	0.315	-8	0	-18	35	5	-9	-191	1		0.45	0.315	-8	-122	38	15
0.45833	0.32083	-9	-56	1	44	196	-21	2	-32		0.45833	0.32083	-9	-66	-21	7	-13	-8	13	-9		0.45833	0.32083	-9	23	-34	-23	-10	-39	0	-9		0.45833	0.32083	-9	-4	-18	37	0	-2	-188	-4		0.45833	0.32083	-9	-114	49	15
0.46667	0.32667	-10	-40	2	50	202	-10	-7	-26		0.46667	0.32667	-10	-55	-17	4	-12	-11	12	-12		0.46667	0.32667	-10	24	-38	-25	-14	-40	-2	-13		0.46667	0.32667	-10	4	-18	27	-6	1	-192	-14		0.46667	0.32667	-10	-117	50	18
0.475	0.3325	-10	-28	-13	46	210	-7	-10	-18		0.475	0.3325	-10	-55	-15	1	-5	-13	12	-12		0.475	0.3325	-10	27	-37	-21	-24	-35	-11	-17		0.475	0.3325	-10	6	-22	23	-9	4	-198	-16		0.475	0.3325	-10	-134	43	12
0.48333	0.33833	-10	-25	-35	41	213	-11	-7	-15		0.48333	0.33833	-10	-56	-5	-7	-2	-8	12	-13		0.48333	0.33833	-10	23	-38	-14	-27	-24	-15	-10		0.48333	0.33833	-10	1	-28	22	-8	4	-200	-7		0.48333	0.33833	-10	-137	36	4
0.49167	0.34417	-10	-22	-43	44	216	-14	-4	-8		0.49167	0.34417	-10	-58	1	-16	-7	-7	16	-18		0.49167	0.34417	-10	17	-38	-8	-24	-19	-18	0		0.49167	0.34417	-10	5	-25	21	-9	-1	-194	2		0.49167	0.34417	-10	-134	43	-4
0.5	0.35	-8	-25	-34	39	228	-20	-5	-2		0.5	0.35	-8	-64	9	-19	-13	-5	14	-12		0.5	0.35	-8	13	-40	-8	-26	-22	-24	7		0.5	0.35	-8	5	-18	20	-18	-4	-188	12		0.5	0.35	-8	-132	48	-19
0.50833	0.35583	-7	-43	-28	45	231	-20	-10	5		0.50833	0.35583	-7	-67	12	-15	-16	-6	12	1		0.50833	0.35583	-7	6	-42	-13	-23	-17	-27	9		0.50833	0.35583	-7	1	-14	18	-19	-2	-183	19		0.50833	0.35583	-7	-125	53	-27
0.51667	0.36167	-5	-60	-37	45	233	-22	-10	0		0.51667	0.36167	-5	-64	10	-8	-19	1	2	1		0.51667	0.36167	-5	4	-46	-12	-23	-12	-27	4		0.51667	0.36167	-5	-6	-12	20	-22	-2	-180	14		0.51667	0.36167	-5	-118	59	-32
0.525	0.3675	-4	-78	-36	46	243	-20	-4	-2		0.525	0.3675	-4	-61	11	-4	-26	8	-2	1		0.525	0.3675	-4	6	-49	-7	-29	-6	-22	-4		0.525	0.3675	-4	-13	-4	26	-28	0	-205	10		0.525	0.3675	-4	-122	53	-30
0.53333	0.37333	-3	-83	-34	44	257	-21	-9	2		0.53333	0.37333	-3	-50	15	3	-30	6	4	3		0.53333	0.37333	-3	8	-50	-2	-28	-10	-15	-9		0.53333	0.37333	-3	-16	1	32	-24	-1	-227	8		0.53333	0.37333	-3	-133	46	-24
0.54167	0.37917	-3	-80	-30	39	268	-28	-13	1		0.54167	0.37917	-3	-37	15	6	-27	-3	5	-1		0.54167	0.37917	-3	15	-44	2	-21	-21	-15	-9		0.54167	0.37917	-3	-11	-3	33	-16	-3	-233	12		0.54167	0.37917	-3	-145	43	-20
0.55	0.385	-4	-74	-17	39	253	-33	-8	-7		0.55	0.385	-4	-36	21	16	-22	-12	4	-4		0.55	0.385	-4	20	-36	5	-20	-28	-12	-10		0.55	0.385	-4	-14	-11	32	-10	1	-224	15		0.55	0.385	-4	-147	45	-31
0.55833	0.39083	-5	-79	-15	26	240	-24	-1	-12		0.55833	0.39083	-5	-30	29	18	-26	-9	6	-7		0.55833	0.39083	-5	15	-31	12	-24	-32	-10	-11		0.55833	0.39083	-5	-13	-18	29	-6	2	-207	10		0.55833	0.39083	-5	-138	57	-35
0.56667	0.39667	-7	-92	-16	10	238	-14	-2	-13		0.56667	0.39667	-7	-30	33	6	-25	-7	9	-2		0.56667	0.39667	-7	2	-30	8	-30	-35	-11	-8		0.56667	0.39667	-7	-3	-17	25	-2	-6	-217	4		0.56667	0.39667	-7	-130	72	-27
0.575	0.4025	-10	-91	-21	13	238	-8	0	-14		0.575	0.4025	-10	-38	30	1	-25	-7	6	4		0.575	0.4025	-10	-1	-28	-1	-31	-32	-6	-5		0.575	0.4025	-10	1	-12	27	-1	-8	-235	6		0.575	0.4025	-10	-143	87	-18
0.58333	0.40833	-12	-95	-31	16	244	-5	-1	-19		0.58333	0.40833	-12	-47	26	13	-24	-12	0	6		0.58333	0.40833	-12	5	-29	-6	-30	-28	3	-2		0.58333	0.40833	-12	5	-11	26	-3	-8	-242	13		0.58333	0.40833	-12	-160	107	-7
0.59167	0.41417	-14	-87	-33	26	245	-5	-12	-14		0.59167	0.41417	-14	-48	19	22	-31	-14	0	5		0.59167	0.41417	-14	8	-32	-5	-32	-26	2	5		0.59167	0.41417	-14	15	-9	21	-4	-3	-252	12		0.59167	0.41417	-14	-170	110	10
0.6	0.42	-14	-61	-24	39	249	-6	-14	-9		0.6	0.42	-14	-50	10	25	-30	-16	3	3		0.6	0.42	-14	10	-45	-4	-35	-25	-3	13		0.6	0.42	-14	13	-10	18	-11	0	-264	7		0.6	0.42	-14	-166	111	5
0.60833	0.42583	-14	-59	-12	48	270	-5	-7	-12		0.60833	0.42583	-14	-53	2	31	-21	-17	0	2		0.60833	0.42583	-14	6	-50	-5	-38	-29	-5	14		0.60833	0.42583	-14	2	-13	24	-19	-5	-263	5		0.60833	0.42583	-14	-177	105	-3
0.61667	0.43167	-14	-68	3	53	279	-16	3	-20		0.61667	0.43167	-14	-57	0	37	-12	-12	-3	-5		0.61667	0.43167	-14	6	-48	-3	-37	-30	-7	11		0.61667	0.43167	-14	-8	-14	18	-20	-9	-254	5		0.61667	0.43167	-14	-181	105	-4
0.625	0.4375	-15	-79	9	54	280	-27	15	-17		0.625	0.4375	-15	-56	11	36	-4	0	6	-18		0.625	0.4375	-15	10	-45	-8	-28	-32	-5	8		0.625	0.4375	-15	-11	-14	7	-26	-11	-261	6		0.625	0.4375	-15	-177	113	-1
0.63333	0.44333	-17	-96	6	45	288	-24	17	-8		0.63333	0.44333	-17	-51	25	33	-3	4	13	-24		0.63333	0.44333	-17	16	-46	-10	-20	-37	-4	9		0.63333	0.44333	-17	-7	-19	6	-24	-6	-269	6		0.63333	0.44333	-17	-167	116	0
0.64167	0.44917	-18	-103	0	41	301	-23	13	-12		0.64167	0.44917	-18	-47	26	25	-9	5	9	-23		0.64167	0.44917	-18	29	-47	-9	-20	-40	-13	6		0.64167	0.44917	-18	0	-24	6	-18	-4	-278	10		0.64167	0.44917	-18	-169	113	-4
0.65	0.455	-19	-96	-4	46	306	-26	4	-13		0.65	0.455	-19	-47	19	16	-11	11	5	-18		0.65	0.455	-19	35	-48	-8	-24	-44	-18	10		0.65	0.455	-19	5	-26	5	-14	-6	-288	16		0.65	0.455	-19	-181	108	-9
0.65833	0.46083	-19	-86	-2	42	307	-29	0	-15		0.65833	0.46083	-19	-50	8	7	-12	9	1	-15		0.65833	0.46083	-19	34	-48	-11	-22	-49	-16	10		0.65833	0.46083	-19	0	-25	7	-9	-10	-292	16		0.65833	0.46083	-19	-186	98	-10
0.66667	0.46667	-21	-80	-8	30	311	-28	1	-22		0.66667	0.46667	-21	-49	-5	6	-15	11	-3	-14		0.66667	0.46667	-21	32	-43	-11	-20	-52	-12	7		0.66667	0.46667	-21	-12	-20	15	-11	-11	-286	14		0.66667	0.46667	-21	-174	83	-12
0.675	0.4725	-23	-82	-16	18	311	-28	2	-22		0.675	0.4725	-23	-43	-6	10	-18	18	-7	-14		0.675	0.4725	-23	32	-38	-3	-22	-53	-12	4		0.675	0.4725	-23	-22	-12	19	-14	-9	-283	13		0.675	0.4725	-23	-156	75	-17
0.68333	0.47833	-24	-93	-26	17	323	-30	-2	-8		0.68333	0.47833	-24	-32	-3	19	-23	16	-11	-10		0.68333	0.47833	-24	34	-40	18	-24	-51	-15	1		0.68333	0.47833	-24	-20	-6	31	-20	-8	-290	8		0.68333	0.47833	-24	-156	76	-14
0.69167	0.48417	-25	-105	-28	23	328	-28	4	10		0.69167	0.48417	-25	-24	-5	30	-31	16	-14	-3		0.69167	0.48417	-25	36	-41	23	-18	-52	-12	0		0.69167	0.48417	-25	-17	-2	40	-22	-8	-293	4		0.69167	0.48417	-25	-160	75	-6
0.7	0.49	-24	-107	-26	36	322	-17	11	19		0.7	0.49	-24	-23	-3	42	-37	16	-14	1		0.7	0.49	-24	28	-39	18	-10	-50	-9	-5		0.7	0.49	-24	-21	-1	42	-18	-10	-308	-2		0.7	0.49	-24	-159	74	-5
0.70833	0.49583	-22	-104	-22	46	317	-18	10	21		0.70833	0.49583	-22	-17	1	44	-40	9	-11	1		0.70833	0.49583	-22	23	-38	10	-12	-49	-10	-5		0.70833	0.49583	-22	-15	-5	39	-10	-9	-332	-12		0.70833	0.49583	-22	-167	66	-17
0.71667	0.50167	-20	-85	-7	48	324	-22	4	15		0.71667	0.50167	-20	-16	7	48	-43	6	-15	-1		0.71667	0.50167	-20	21	-42	11	-16	-46	-11	-5		0.71667	0.50167	-20	-9	-7	37	-6	-5	-349	-22		0.71667	0.50167	-20	-168	63	-27
0.725	0.5075	-20	-80	6	38	342	-22	-2	2		0.725	0.5075	-20	-16	11	42	-40	9	-12	3		0.725	0.5075	-20	23	-44	14	-24	-35	-15	0		0.725	0.5075	-20	-4	-7	35	-10	-8	-345	-22		0.725	0.5075	-20	-180	68	-30
0.73333	0.51333	-20	-80	9	22	350	-26	-8	-7		0.73333	0.51333	-20	-11	13	37	-32	0	-6	5		0.73333	0.51333	-20	31	-40	17	-26	-29	-13	-4		0.73333	0.51333	-20	-5	-3	33	-16	-17	-326	-16		0.73333	0.51333	-20	-186	64	-34
0.74167	0.51917	-20	-83	0	21	360	-32	-12	-4		0.74167	0.51917	-20	-6	15	38	-26	-4	-4	7		0.74167	0.51917	-20	37	-41	18	-20	-30	-16	-14		0.74167	0.51917	-20	-12	-6	30	-12	-23	-317	-2		0.74167	0.51917	-20	-196	70	-23
0.75	0.525	-20	-97	-7	35	369	-35	-11	-4		0.75	0.525	-20	-10	13	25	-23	-3	-3	4		0.75	0.525	-20	42	-44	12	-16	-32	-23	-10		0.75	0.525	-20	-10	-8	24	-7	-20	-312	6		0.75	0.525	-20	-204	87	-11
0.75833	0.53083	-18	-123	-6	41	377	-31	-6	-6		0.75833	0.53083	-18	-17	6	18	-26	0	-2	-3		0.75833	0.53083	-18	47	-44	3	-11	-35	-25	-8		0.75833	0.53083	-18	-10	-3	21	-6	-15	-315	13		0.75833	0.53083	-18	-204	88	-3
0.76667	0.53667	-15	-124	-5	38	374	-28	-3	9		0.76667	0.53667	-15	-10	8	15	-29	7	-6	-6		0.76667	0.53667	-15	41	-44	-6	-20	-34	-25	-2		0.76667	0.53667	-15	-8	-1	24	-11	-2	-315	16		0.76667	0.53667	-15	-219	90	5
0.775	0.5425	-12	-104	-14	32	373	-30	-2	17		0.775	0.5425	-12	-8	11	1	-27	7	-9	-9		0.775	0.5425	-12	28	-47	-11	-26	-31	-17	3		0.775	0.5425	-12	-12	4	23	-13	6	-312	9		0.775	0.5425	-12	-234	101	17
0.78333	0.54833	-10	-101	-25	26	372	-42	-2	19		0.78333	0.54833	-10	1	3	-12	-23	4	-10	-11		0.78333	0.54833	-10	14	-57	-16	-28	-30	-8	7		0.78333	0.54833	-10	-15	-1	24	-7	3	-311	2		0.78333	0.54833	-10	-228	118	19
0.79167	0.55417	-9	-110	-27	30	365	-52	4	12		0.79167	0.55417	-9	53	-14	-15	-20	6	-4	-14		0.79167	0.55417	-9	8	-65	-21	-31	-32	-4	4		0.79167	0.55417	-9	-11	-2	22	-4	-8	-309	3		0.79167	0.55417	-9	-220	126	14
0.8	0.56	-10	-111	-18	36	361	-57	0	4		0.8	0.56	-10	76	-24	-5	-25	9	1	-13		0.8	0.56	-10	8	-63	-20	-37	-37	1	1		0.8	0.56	-10	-3	4	16	1	-6	-309	4		0.8	0.56	-10	-225	107	8
0.80833	0.56583	-13	-122	-13	41	365	-56	-6	-3		0.80833	0.56583	-13	81	-31	10	-29	16	0	-9		0.80833	0.56583	-13	11	-56	-15	-40	-38	6	-4		0.80833	0.56583	-13	8	4	7	9	1	-312	2		0.80833	0.56583	-13	-241	90	4
0.81667	0.57167	-15	-137	-9	39	376	-41	-10	-7		0.81667	0.57167	-15	65	-23	14	-33	16	-6	-8		0.81667	0.57167	-15	14	-51	-11	-42	-35	1	-6		0.81667	0.57167	-15	23	-3	7	5	-2	-318	2		0.81667	0.57167	-15	-245	89	-10
0.825	0.5775	-17	-130	-16	38	384	-38	-14	-13		0.825	0.5775	-17	37	-11	12	-27	16	-10	-11		0.825	0.5775	-17	18	-49	-14	-37	-35	-5	-9		0.825	0.5775	-17	26	-5	11	3	-5	-332	6		0.825	0.5775	-17	-247	105	-20
0.83333	0.58333	-18	-111	-21	39	390	-43	-16	-11		0.83333	0.58333	-18	12	-11	8	-30	15	-7	-14		0.83333	0.58333	-18	18	-55	-21	-30	-26	-6	-15		0.83333	0.58333	-18	23	0	7	4	-11	-351	13		0.83333	0.58333	-18	-258	107	-17
0.84167	0.58917	-17	-116	-17	37	389	-34	-17	-9		0.84167	0.58917	-17	8	-5	5	-41	11	1	-19		0.84167	0.58917	-17	17	-62	-21	-25	-16	-11	-14		0.84167	0.58917	-17	19	-4	14	6	-12	-371	24		0.84167	0.58917	-17	-271	106	-18
0.85	0.595	-14	-120	-11	44	379	-21	-13	-9		0.85	0.595	-14	16	-1	-1	-50	12	7	-21		0.85	0.595	-14	20	-66	-20	49	-17	-19	-4		0.85	0.595	-14	15	-14	29	15	-11	-385	27		0.85	0.595	-14	-261	111	-11
0.85833	0.60083	-11	-119	-3	47	378	-20	-9	-14		0.85833	0.60083	-11	21	-5	1	-47	10	9	-22		0.85833	0.60083	-11	26	-68	-22	89	-16	-24	3		0.85833	0.60083	-11	11	-16	28	18	-12	-387	17		0.85833	0.60083	-11	-246	117	-1
0.86667	0.60667	-8	-111	3	51	395	-16	-6	-20		0.86667	0.60667	-8	31	2	13	-40	9	6	-17		0.86667	0.60667	-8	27	-67	-24	67	-15	-19	7		0.86667	0.60667	-8	6	-12	21	12	-13	-386	10		0.86667	0.60667	-8	-249	114	-4
0.875	0.6125	-6	-109	5	53	409	-16	-9	-15		0.875	0.6125	-6	44	10	26	-41	8	3	-12		0.875	0.6125	-6	30	-63	-19	38	-17	-19	7		0.875	0.6125	-6	6	-5	12	11	-15	-390	6		0.875	0.6125	-6	-257	111	-7
0.88333	0.61833	-5	-122	11	49	421	-17	-15	-12		0.88333	0.61833	-5	43	19	29	-41	4	3	-11		0.88333	0.61833	-5	29	-61	-8	15	-20	-12	1		0.88333	0.61833	-5	4	-1	6	9	-15	-389	-3		0.88333	0.61833	-5	-259	103	-12
0.89167	0.62417	-5	-132	8	42	428	-17	-11	-19		0.89167	0.62417	-5	33	23	25	-32	2	6	-9		0.89167	0.62417	-5	24	-61	-3	4	-25	-6	-6		0.89167	0.62417	-5	5	-4	12	7	-10	-384	-10		0.89167	0.62417	-5	-251	100	-12
0.9	0.63	-7	-126	-10	42	433	-13	-14	-22		0.9	0.63	-7	32	24	16	-28	-2	8	-6		0.9	0.63	-7	24	-59	-7	-6	-19	-3	-2		0.9	0.63	-7	0	-7	9	3	-6	-389	-14		0.9	0.63	-7	-253	100	-4
0.90833	0.63583	-10	-127	-25	43	433	-12	-19	-13		0.90833	0.63583	-10	46	20	14	-20	-6	5	-10		0.90833	0.63583	-10	29	-55	-16	-12	-14	2	4		0.90833	0.63583	-10	-5	-5	10	5	-6	-394	-5		0.90833	0.63583	-10	-257	105	-3
0.91667	0.64167	-12	-135	-34	41	437	-11	-25	-2		0.91667	0.64167	-12	54	13	16	-25	3	0	-19		0.91667	0.64167	-12	26	-49	-27	-17	-16	4	9		0.91667	0.64167	-12	-9	-5	13	5	-12	-383	8		0.91667	0.64167	-12	-253	104	-6
0.925	0.6475	-14	-141	-32	29	434	-10	-31	1		0.925	0.6475	-14	58	3	10	-38	6	-3	-23		0.925	0.6475	-14	21	-53	-37	-23	-21	3	11		0.925	0.6475	-14	-6	-7	17	3	-13	-389	0		0.925	0.6475	-14	-252	112	-6
0.93333	0.65333	-15	-139	-20	17	437	-11	-30	1		0.93333	0.65333	-15	65	1	6	-40	9	-6	-23		0.93333	0.65333	-15	10	-51	-35	-28	-30	-2	5		0.93333	0.65333	-15	-9	-2	14	1	-8	-401	-11		0.93333	0.65333	-15	-261	130	-8
0.94167	0.65917	-16	-128	-12	19	462	-11	-23	1		0.94167	0.65917	-16	84	5	6	-35	13	0	-26		0.94167	0.65917	-16	5	-49	-26	-35	-30	-8	-2		0.94167	0.65917	-16	37	-5	4	1	-5	-396	-22		0.94167	0.65917	-16	-282	126	-11
0.95	0.665	-19	-125	-15	29	478	-11	-16	1		0.95	0.665	-19	93	5	12	-22	16	3	-33		0.95	0.665	-19	10	-45	-23	-44	-27	-9	-6		0.95	0.665	-19	82	-4	-2	3	-6	-395	-16		0.95	0.665	-19	-296	122	-14
0.95833	0.67083	-21	-128	-23	36	490	-17	-12	-9		0.95833	0.67083	-21	85	7	9	-14	19	2	-33		0.95833	0.67083	-21	17	-44	-19	-44	-27	-10	-7		0.95833	0.67083	-21	71	1	2	-1	-6	-405	-1		0.95833	0.67083	-21	-304	123	-3
0.96667	0.67667	-25	-130	-22	40	495	-22	-11	-14		0.96667	0.67667	-25	71	8	4	-16	17	0	-25		0.96667	0.67667	-25	22	-43	-12	-38	-26	-4	-5		0.96667	0.67667	-25	46	2	11	1	-5	-419	9		0.96667	0.67667	-25	-306	116	-1
0.975	0.6825	-28	-124	-19	40	498	-18	-18	-13		0.975	0.6825	-28	58	6	-7	-21	15	3	-20		0.975	0.6825	-28	23	-47	-12	-38	-23	8	-3		0.975	0.6825	-28	24	0	23	10	-5	-423	17		0.975	0.6825	-28	-305	107	-3
0.98333	0.68833	-29	-122	-13	35	506	-10	-16	-9		0.98333	0.68833	-29	62	4	-13	-21	16	2	-18		0.98333	0.68833	-29	21	-54	-10	-38	-25	15	0		0.98333	0.68833	-29	8	9	31	11	-1	-403	21		0.98333	0.68833	-29	-307	117	-4
0.99167	0.69417	-30	-125	-7	33	512	-8	-14	-6		0.99167	0.69417	-30	79	1	-14	-23	12	-3	-14		0.99167	0.69417	-30	18	-62	-10	-38	-24	13	7		0.99167	0.69417	-30	-6	7	27	12	-4	-377	23		0.99167	0.69417	-30	-298	121	-2
1	0.7	-31	-127	1	38	505	-3	-13	-4		1	0.7	-31	93	-5	-11	-30	7	-3	-9		1	0.7	-31	19	-68	-13	-39	-25	4	5		1	0.7	-31	-14	8	17	14	-7	-367	12		1	0.7	-31	-289	123	1
1.00833	0.70583	-33	-135	0	39	497	-6	-5	-1		1.00833	0.70583	-33	92	-7	-7	-31	8	-7	-8		1.00833	0.70583	-33	17	-69	-12	-34	-19	-4	-1		1.00833	0.70583	-33	-18	8	8	15	-8	-374	-2		1.00833	0.70583	-33	-290	115	7
1.01667	0.71167	-34	-151	-12	41	500	-16	-6	-3		1.01667	0.71167	-34	91	-9	6	-29	14	-10	-8		1.01667	0.71167	-34	14	-71	-8	-33	-15	-8	-7		1.01667	0.71167	-34	-12	2	12	4	-12	-399	-6		1.01667	0.71167	-34	-292	118	3
1.025	0.7175	-34	-166	-17	46	512	-22	2	0		1.025	0.7175	-34	103	-11	17	-27	12	-8	-9		1.025	0.7175	-34	13	-68	-8	-27	-20	-17	-12		1.025	0.7175	-34	1	-2	20	-9	-12	-426	-8		1.025	0.7175	-34	-290	132	-6
1.03333	0.72333	-32	-172	-14	50	522	-23	10	9		1.03333	0.72333	-32	111	-18	9	-25	6	-8	-14		1.03333	0.72333	-32	14	-65	-9	-28	-22	-24	-14		1.03333	0.72333	-32	2	6	25	-13	-15	-445	-1		1.03333	0.72333	-32	-291	149	3
1.04167	0.72917	-30	-166	-18	43	528	-32	6	11		1.04167	0.72917	-30	105	-25	-8	-19	-1	-10	-14		1.04167	0.72917	-30	22	-59	-14	-31	-24	-26	-14		1.04167	0.72917	-30	-1	15	29	-12	-20	-444	7		1.04167	0.72917	-30	-302	151	8
1.05	0.735	-28	-159	-17	30	532	-32	-2	6		1.05	0.735	-28	99	-28	-13	-21	-2	-7	-11		1.05	0.735	-28	20	-54	-16	-39	-28	-18	-12		1.05	0.735	-28	-4	13	26	-6	-21	-444	11		1.05	0.735	-28	-306	145	6
1.05833	0.74083	-26	-145	-16	28	531	-34	-13	1		1.05833	0.74083	-26	97	-20	-10	-30	5	-5	-9		1.05833	0.74083	-26	9	-54	-15	-38	-33	-7	-12		1.05833	0.74083	-26	-1	8	29	0	-21	-428	13		1.05833	0.74083	-26	-291	146	-3
1.06667	0.74667	-25	-142	-19	35	536	-35	-25	3		1.06667	0.74667	-25	106	-12	-1	-33	20	-1	-13		1.06667	0.74667	-25	11	-46	-8	-38	-34	0	-9		1.06667	0.74667	-25	1	3	31	5	-25	-420	10		1.06667	0.74667	-25	-276	152	-11
1.075	0.7525	-23	-147	-27	38	534	-41	-43	6		1.075	0.7525	-23	113	-9	6	-35	27	-2	-9		1.075	0.7525	-23	16	-43	-8	-35	-26	3	-8		1.075	0.7525	-23	-8	7	31	7	-31	-423	10		1.075	0.7525	-23	-281	151	-12
1.08333	0.75833	-21	-164	-38	35	534	-48	-48	9		1.08333	0.75833	-21	126	-10	15	-36	21	-2	0		1.08333	0.75833	-21	18	-46	-14	-32	-29	2	-8		1.08333	0.75833	-21	-19	7	31	3	-22	-429	18		1.08333	0.75833	-21	-302	156	-7
1.09167	0.76417	-19	-184	-35	36	538	-48	-44	12		1.09167	0.76417	-19	149	-10	7	-34	13	-9	7		1.09167	0.76417	-19	21	-47	-13	-34	-25	1	-2		1.09167	0.76417	-19	-19	4	31	-4	-6	-432	20		1.09167	0.76417	-19	-304	161	-9
1.1	0.77	-19	-188	-26	43	540	-45	-40	15		1.1	0.77	-19	169	-8	-2	-37	18	-16	2		1.1	0.77	-19	19	-54	-12	-29	-7	3	6		1.1	0.77	-19	-26	3	29	4	4	-451	8		1.1	0.77	-19	-312	163	-16
1.10833	0.77583	-21	-175	-20	46	544	-38	-34	16		1.10833	0.77583	-21	172	-14	-9	-48	23	-11	2		1.10833	0.77583	-21	18	-58	-20	-30	9	4	7		1.10833	0.77583	-21	-33	2	28	11	6	-458	3		1.10833	0.77583	-21	-318	146	-19
1.11667	0.78167	-25	-159	-14	47	552	-31	-27	15		1.11667	0.78167	-25	162	-22	-13	-57	21	5	5		1.11667	0.78167	-25	18	-61	-23	-34	7	6	-2		1.11667	0.78167	-25	-30	0	29	10	2	-455	6		1.11667	0.78167	-25	-310	138	-7
1.125	0.7875	-31	-143	-7	60	557	-25	-17	7		1.125	0.7875	-31	166	-25	-19	-57	22	16	3		1.125	0.7875	-31	23	-67	-28	-35	-6	9	-8		1.125	0.7875	-31	-14	5	33	9	-2	-463	17		1.125	0.7875	-31	-310	138	0
1.13333	0.79333	-36	-133	5	65	557	-28	-15	-3		1.13333	0.79333	-36	182	-27	-23	-67	23	11	-2		1.13333	0.79333	-36	37	-75	-33	-37	-20	10	-7		1.13333	0.79333	-36	-6	11	37	6	-1	-473	27		1.13333	0.79333	-36	-325	134	-9
1.14167	0.79917	-39	-131	8	72	566	-29	-17	-4		1.14167	0.79917	-39	196	-17	-15	-75	21	8	-9		1.14167	0.79917	-39	39	-76	-31	-35	-23	8	-4		1.14167	0.79917	-39	-8	11	39	3	0	-487	32		1.14167	0.79917	-39	-349	129	-16
1.15	0.805	-40	-129	9	81	588	-29	-20	-3		1.15	0.805	-40	207	-6	-9	-69	19	5	-12		1.15	0.805	-40	34	-70	-30	-33	-25	6	-4		1.15	0.805	-40	-9	7	40	11	1	-485	28		1.15	0.805	-40	-363	135	-18
1.15833	0.81083	-39	-124	9	79	595	-31	-22	0		1.15833	0.81083	-39	204	-12	2	-59	21	-5	-11		1.15833	0.81083	-39	29	-66	-27	-31	-31	0	-5		1.15833	0.81083	-39	-2	1	39	18	5	-477	20		1.15833	0.81083	-39	-361	144	-15
1.16667	0.81667	-39	-125	3	79	597	-29	-25	-2		1.16667	0.81667	-39	197	-20	2	-53	20	-10	-6		1.16667	0.81667	-39	28	-66	-27	-30	-31	-4	4		1.16667	0.81667	-39	0	-3	41	25	4	-464	12		1.16667	0.81667	-39	-347	144	-6
1.175	0.8225	-37	-131	-3	74	592	-32	-22	-15		1.175	0.8225	-37	193	-12	-7	-52	17	-7	-2		1.175	0.8225	-37	25	-74	-26	-33	-37	-3	12		1.175	0.8225	-37	-4	-14	46	28	-4	-466	9		1.175	0.8225	-37	-338	143	-11
1.18333	0.82833	-34	-139	-13	71	587	-44	-15	-29		1.18333	0.82833	-34	202	-4	-6	-56	14	-4	2		1.18333	0.82833	-34	23	-82	-27	-34	-37	-4	20		1.18333	0.82833	-34	-6	-20	53	26	-11	-479	13		1.18333	0.82833	-34	-339	151	-15
1.19167	0.83417	-31	-130	-22	64	589	-48	-11	-31		1.19167	0.83417	-31	216	-1	2	-64	18	-8	6		1.19167	0.83417	-31	25	-88	-35	-36	-42	-5	21		1.19167	0.83417	-31	-4	-20	57	20	-13	-477	9		1.19167	0.83417	-31	-342	154	-23
1.2	0.84	-27	-114	-29	58	600	-46	-11	-23		1.2	0.84	-27	227	5	4	-58	33	-10	6		1.2	0.84	-27	33	-86	-45	-39	-44	-9	16		1.2	0.84	-27	-5	-17	59	12	-5	-470	4		1.2	0.84	-27	-352	166	-34
1.20833	0.84583	-24	-115	-33	50	610	-52	-16	-10		1.20833	0.84583	-24	227	2	5	-49	45	-14	5		1.20833	0.84583	-24	28	-84	-45	-42	-43	-11	16		1.20833	0.84583	-24	-7	-9	55	2	0	-462	6		1.20833	0.84583	-24	-360	169	-35
1.21667	0.85167	-22	-127	-30	47	608	-47	-10	-7		1.21667	0.85167	-22	223	-7	-3	-39	50	-16	3		1.21667	0.85167	-22	20	-82	-41	-51	-38	-12	14		1.21667	0.85167	-22	-2	1	46	-4	-6	-464	11		1.21667	0.85167	-22	-365	162	-30
1.225	0.8575	-21	-135	-15	46	620	-41	-6	-4		1.225	0.8575	-21	215	-8	-4	-32	44	-9	-3		1.225	0.8575	-21	24	-83	-37	-54	-33	-7	12		1.225	0.8575	-21	5	3	37	-5	-13	-459	13		1.225	0.8575	-21	-372	154	-25
1.23333	0.86333	-22	-131	-2	43	632	-37	-7	-4		1.23333	0.86333	-22	217	-12	-4	-34	35	-6	-18		1.23333	0.86333	-22	25	-82	-40	-56	-34	-3	7		1.23333	0.86333	-22	0	1	32	-2	-13	-464	9		1.23333	0.86333	-22	-378	148	-24
1.24167	0.86917	-23	-129	1	48	642	-35	-18	-10		1.24167	0.86917	-23	231	-10	-5	-41	28	-10	-27		1.24167	0.86917	-23	21	-82	-40	-55	-33	1	8		1.24167	0.86917	-23	-1	3	40	0	-17	-485	9		1.24167	0.86917	-23	-376	150	-6
1.25	0.875	-24	-147	6	49	653	-35	-24	-3		1.25	0.875	-24	242	-2	-5	-41	27	-15	-22		1.25	0.875	-24	16	-79	-34	-55	-30	-2	9		1.25	0.875	-24	7	7	50	-1	-20	-500	8		1.25	0.875	-24	-371	160	16
1.25833	0.88083	-27	-154	0	51	655	-36	-10	2		1.25833	0.88083	-27	250	1	-4	-31	22	-22	-22		1.25833	0.88083	-27	7	-70	-32	-55	-28	-12	8		1.25833	0.88083	-27	2	4	58	0	-23	-511	-3		1.25833	0.88083	-27	-372	166	22
1.26667	0.88667	-30	-152	-5	56	664	-38	-1	-3		1.26667	0.88667	-30	263	4	-9	-26	18	-27	-29		1.26667	0.88667	-30	5	-56	-29	-54	-31	-21	12		1.26667	0.88667	-30	-3	-2	57	1	-20	-506	-2		1.26667	0.88667	-30	-380	171	24
1.275	0.8925	-34	-149	-8	45	671	-38	5	-7		1.275	0.8925	-34	283	8	-8	-28	13	-30	-33		1.275	0.8925	-34	13	-51	-20	-50	-29	-23	19		1.275	0.8925	-34	15	3	46	-3	-15	-489	5		1.275	0.8925	-34	-380	162	25
1.28333	0.89833	-36	-154	-16	37	667	-40	16	-18		1.28333	0.89833	-36	296	15	-3	-24	12	-31	-36		1.28333	0.89833	-36	20	-59	-20	-45	-22	-20	18		1.28333	0.89833	-36	27	10	39	1	-10	-484	8		1.28333	0.89833	-36	-372	158	24
1.29167	0.90417	-38	-156	-31	32	654	-35	17	-22		1.29167	0.90417	-38	297	7	-3	-20	16	-22	-32		1.29167	0.90417	-38	30	-66	-24	-39	-19	-16	13		1.29167	0.90417	-38	22	9	39	6	-6	-492	8		1.29167	0.90417	-38	-368	162	23
1.3	0.91	-41	-150	-41	31	654	-32	8	-24		1.3	0.91	-41	289	-3	-2	-14	22	-12	-22		1.3	0.91	-41	32	-68	-29	-35	-18	-10	5		1.3	0.91	-41	10	3	36	8	-6	-496	11		1.3	0.91	-41	-369	177	26
1.30833	0.91583	-43	-151	-43	27	660	-33	5	-22		1.30833	0.91583	-43	276	-4	1	-5	24	-16	-17		1.30833	0.91583	-43	30	-66	-27	-32	-19	-11	2		1.30833	0.91583	-43	1	6	32	8	-8	-505	20		1.30833	0.91583	-43	-374	178	22
1.31667	0.92167	-45	-149	-33	32	676	-29	1	-22		1.31667	0.92167	-45	278	-1	2	-8	34	-24	-21		1.31667	0.92167	-45	33	-68	-29	-31	-30	-17	4		1.31667	0.92167	-45	-7	17	29	7	-4	-517	28		1.31667	0.92167	-45	-374	171	2
1.325	0.9275	-47	-139	-21	40	692	-24	1	-22		1.325	0.9275	-47	283	6	2	-17	43	-29	-21		1.325	0.9275	-47	33	-70	-37	-27	-32	-20	1		1.325	0.9275	-47	-14	18	26	8	2	-530	24		1.325	0.9275	-47	-381	166	0
1.33333	0.93333	-47	-131	-11	39	702	-34	3	-15		1.33333	0.93333	-47	293	8	-6	-19	43	-31	-19		1.33333	0.93333	-47	32	-66	-40	-30	-27	-19	-3		1.33333	0.93333	-47	-14	11	32	12	-3	-533	16		1.33333	0.93333	-47	-384	164	3
1.34167	0.93917	-44	-145	-5	31	700	-43	1	-10		1.34167	0.93917	-44	304	16	-12	-21	34	-33	-27		1.34167	0.93917	-44	38	-63	-37	-36	-22	-24	-4		1.34167	0.93917	-44	-16	6	37	19	-6	-541	17		1.34167	0.93917	-44	-390	165	8
1.35	0.945	-41	-168	-5	27	707	-41	-7	-8		1.35	0.945	-41	314	25	-10	-24	34	-31	-33		1.35	0.945	-41	44	-67	-30	-42	-23	-19	-4		1.35	0.945	-41	-11	1	39	25	-6	-538	15		1.35	0.945	-41	-400	167	14
1.35833	0.95083	-38	-191	-11	23	713	-29	-11	-7		1.35833	0.95083	-38	325	19	-11	-36	35	-27	-32		1.35833	0.95083	-38	43	-78	-22	-43	-24	-11	-1		1.35833	0.95083	-38	-13	-6	34	24	-4	-529	10		1.35833	0.95083	-38	-399	178	19
1.36667	0.95667	-38	-201	-11	23	727	-24	-1	-3		1.36667	0.95667	-38	326	8	-12	-42	33	-21	-25		1.36667	0.95667	-38	34	-91	-19	-44	-27	-8	-2		1.36667	0.95667	-38	-21	-10	28	18	-6	-524	4		1.36667	0.95667	-38	-401	190	26
1.375	0.9625	-39	-197	-6	27	726	-27	12	1		1.375	0.9625	-39	338	3	-5	-46	25	-13	-24		1.375	0.9625	-39	26	-93	-25	-44	-31	-7	-1		1.375	0.9625	-39	-17	-11	23	15	-10	-516	3		1.375	0.9625	-39	-413	186	13
1.38333	0.96833	-41	-188	-4	27	726	-27	12	2		1.38333	0.96833	-41	350	3	6	-48	20	-11	-23		1.38333	0.96833	-41	22	-87	-36	-47	-38	-8	-3		1.38333	0.96833	-41	-13	-13	22	16	-11	-522	8		1.38333	0.96833	-41	-413	173	-6
1.39167	0.97417	-43	-174	-14	26	734	-30	15	2		1.39167	0.97417	-43	365	-3	14	-43	25	-22	-13		1.39167	0.97417	-43	21	-77	-45	-44	-37	-7	-8		1.39167	0.97417	-43	-11	-7	19	13	-7	-538	13		1.39167	0.97417	-43	-396	181	-8
1.4	0.98	-44	-157	-28	26	747	-42	11	3		1.4	0.98	-44	374	-13	14	-45	34	-35	-9		1.4	0.98	-44	23	-70	-50	-46	-39	-3	-12		1.4	0.98	-44	-8	5	17	5	-4	-558	12		1.4	0.98	-44	-378	190	-4
1.40833	0.98583	-44	-156	-41	21	754	-51	1	5		1.40833	0.98583	-44	373	-12	12	-57	38	-40	-7		1.40833	0.98583	-44	26	-70	-47	-55	-47	4	-10		1.40833	0.98583	-44	-2	7	23	-1	-3	-550	10		1.40833	0.98583	-44	-386	199	-8
1.41667	0.99167	-43	-161	-37	21	757	-51	0	10		1.41667	0.99167	-43	379	-5	4	-61	41	-38	-6		1.41667	0.99167	-43	28	-64	-44	-59	-51	7	-5		1.41667	0.99167	-43	-4	8	22	-4	-4	-533	8		1.41667	0.99167	-43	-403	212	-14
1.425	0.9975	-43	-155	-29	29	757	-49	1	10		1.425	0.9975	-43	388	-2	-3	-57	37	-33	-4		1.425	0.9975	-43	30	-65	-45	-59	-51	6	1		1.425	0.9975	-43	-11	10	22	-5	-7	-528	10		1.425	0.9975	-43	-402	211	-19
1.43333	1.00333	-43	-150	-22	40	765	-43	10	6		1.43333	1.00333	-43	392	0	-3	-50	27	-30	-6		1.43333	1.00333	-43	34	-71	-40	-60	-48	-9	10		1.43333	1.00333	-43	-11	8	25	5	-13	-530	12		1.43333	1.00333	-43	-404	207	-15
1.44167	1.00917	-43	-149	-17	49	779	-37	11	4		1.44167	1.00917	-43	393	2	-9	-44	13	-31	-12		1.44167	1.00917	-43	40	-68	-41	-63	-43	-19	20		1.44167	1.00917	-43	-9	8	26	17	-21	-544	17		1.44167	1.00917	-43	-421	204	-3
1.45	1.015	-43	-157	-18	58	786	-26	6	5		1.45	1.015	-43	402	-7	-11	-38	6	-36	-16		1.45	1.015	-43	43	-69	-42	-59	-41	-27	24		1.45	1.015	-43	-9	6	26	19	-24	-551	18		1.45	1.015	-43	-433	211	12
1.45833	1.02083	-43	-159	-25	61	783	-27	3	-1		1.45833	1.02083	-43	422	-16	-8	-38	10	-39	-14		1.45833	1.02083	-43	41	-65	-45	-55	-47	-26	21		1.45833	1.02083	-43	-10	-1	32	19	-21	-547	17		1.45833	1.02083	-43	-433	207	28
1.46667	1.02667	-43	-144	-32	51	779	-25	3	-7		1.46667	1.02667	-43	442	-28	0	-36	16	-41	-15		1.46667	1.02667	-43	42	-62	-47	-50	-56	-19	17		1.46667	1.02667	-43	-9	-6	40	14	-17	-559	20		1.46667	1.02667	-43	-437	198	22
1.475	1.0325	-43	-143	-32	36	778	-32	5	-7		1.475	1.0325	-43	464	-46	13	-30	24	-37	-17		1.475	1.0325	-43	43	-63	-48	-47	-64	-7	7		1.475	1.0325	-43	-3	-15	49	11	-3	-572	28		1.475	1.0325	-43	-435	196	7
1.48333	1.03833	-41	-146	-19	23	788	-32	13	-1		1.48333	1.03833	-41	472	-62	19	-33	33	-21	-19		1.48333	1.03833	-41	43	-64	-39	-53	-64	-1	-5		1.48333	1.03833	-41	3	-19	56	8	7	-582	30		1.48333	1.03833	-41	-440	187	-4
1.49167	1.04417	-39	-146	-12	15	799	-25	17	-2		1.49167	1.04417	-39	467	-59	19	-37	35	-10	-12		1.49167	1.04417	-39	37	-72	-28	-58	-62	-6	-14		1.49167	1.04417	-39	11	-11	58	6	6	-583	22		1.49167	1.04417	-39	-443	184	-9
1.5	1.05	-37	-159	-17	25	801	-28	6	-4		1.5	1.05	-37	461	-56	20	-39	32	-3	-8		1.5	1.05	-37	23	-75	-17	-60	-54	-14	-19		1.5	1.05	-37	16	8	57	6	-2	-593	13		1.5	1.05	-37	-447	186	-5
1.50833	1.05583	-35	-166	-24	41	794	-34	7	-1		1.50833	1.05583	-35	456	-57	27	-43	29	1	-12		1.50833	1.05583	-35	20	-75	-14	-59	-48	-11	-10		1.50833	1.05583	-35	11	22	54	5	-9	-601	3		1.50833	1.05583	-35	-450	183	-2
1.51667	1.06167	-34	-161	-19	48	794	-47	16	2		1.51667	1.06167	-34	467	-57	28	-44	29	5	-11		1.51667	1.06167	-34	25	-79	-17	-58	-42	-7	1		1.51667	1.06167	-34	3	25	49	4	-14	-610	-9		1.51667	1.06167	-34	-457	175	-8
1.525	1.0675	-36	-151	-13	56	800	-53	18	3		1.525	1.0675	-36	477	-56	23	-45	27	6	-8		1.525	1.0675	-36	30	-78	-21	-55	-30	-3	10		1.525	1.0675	-36	-9	22	54	11	-16	-616	-3		1.525	1.0675	-36	-465	178	-4
1.53333	1.07333	-38	-155	-17	54	806	-44	12	6		1.53333	1.07333	-38	482	-50	12	-50	28	7	-5		1.53333	1.07333	-38	30	-86	-21	-55	-21	-5	7		1.53333	1.07333	-38	-25	30	54	18	-18	-614	6		1.53333	1.07333	-38	-464	188	-9
1.54167	1.07917	-41	-165	-8	56	814	-35	4	-3		1.54167	1.07917	-41	506	-46	9	-55	33	7	-5		1.54167	1.07917	-41	26	-96	-20	-51	-20	-14	-3		1.54167	1.07917	-41	-37	32	49	16	-15	-620	14		1.54167	1.07917	-41	-466	189	-9
1.55	1.085	-43	-154	-1	59	835	-31	1	-10		1.55	1.085	-43	536	-43	13	-53	33	4	-1		1.55	1.085	-43	22	-99	-15	-39	-16	-17	-4		1.55	1.085	-43	-33	29	50	10	-18	-623	12		1.55	1.085	-43	-464	186	-8
1.55833	1.09083	-44	-144	1	47	843	-35	5	-11		1.55833	1.09083	-44	546	-37	8	-51	31	-4	-2		1.55833	1.09083	-44	20	-92	-3	-36	-19	-9	3		1.55833	1.09083	-44	-29	20	46	11	-14	-615	9		1.55833	1.09083	-44	-460	180	-11
1.56667	1.09667	-45	-130	1	44	854	-40	11	-10		1.56667	1.09667	-45	544	-33	1	-60	34	-7	-5		1.56667	1.09667	-45	13	-78	-5	-41	-29	-4	5		1.56667	1.09667	-45	-25	20	39	9	-9	-609	13		1.56667	1.09667	-45	-454	176	-15
1.575	1.1025	-46	-132	-2	45	860	-52	17	-7		1.575	1.1025	-46	547	-29	8	-77	39	-2	0		1.575	1.1025	-46	4	-69	-9	-47	-36	-7	3		1.575	1.1025	-46	-20	22	37	0	-10	-595	11		1.575	1.1025	-46	-455	188	-19
1.58333	1.10833	-47	-153	-12	43	858	-54	20	-2		1.58333	1.10833	-47	553	-23	3	-78	38	-4	15		1.58333	1.10833	-47	5	-75	-15	-55	-41	-10	1		1.58333	1.10833	-47	-22	24	34	4	-10	-598	11		1.58333	1.10833	-47	-457	195	-16
1.59167	1.11417	-50	-163	-24	40	860	-41	22	2		1.59167	1.11417	-50	559	-14	0	-64	33	-5	16		1.59167	1.11417	-50	12	-81	-17	-58	-44	-4	6		1.59167	1.11417	-50	-25	19	27	10	-10	-615	10		1.59167	1.11417	-50	-459	201	-18
1.6	1.12	-53	-153	-28	40	872	-36	23	5		1.6	1.12	-53	568	-10	3	-55	27	-10	9		1.6	1.12	-53	17	-90	-22	-57	-46	3	6		1.6	1.12	-53	-10	7	27	12	-12	-633	4		1.6	1.12	-53	-461	209	-19
1.60833	1.12583	-55	-152	-29	42	880	-39	18	8		1.60833	1.12583	-55	572	-12	4	-48	20	-16	3		1.60833	1.12583	-55	13	-94	-26	-53	-43	13	4		1.60833	1.12583	-55	8	-1	33	9	-14	-633	7		1.60833	1.12583	-55	-459	207	-19
1.61667	1.13167	-56	-178	-25	47	879	-37	10	12		1.61667	1.13167	-56	564	-16	4	-40	18	-12	-4		1.61667	1.13167	-56	8	-86	-29	-53	-37	19	0		1.61667	1.13167	-56	14	-6	43	8	-16	-621	20		1.61667	1.13167	-56	-457	206	-14
1.625	1.1375	-55	-190	-29	53	873	-40	7	19		1.625	1.1375	-55	561	-19	8	-35	23	-1	-18		1.625	1.1375	-55	3	-78	-34	-54	-33	16	-4		1.625	1.1375	-55	0	-12	48	6	-15	-608	25		1.625	1.1375	-55	-458	209	-2
1.63333	1.14333	-54	-182	-34	60	868	-43	3	19		1.63333	1.14333	-54	569	-15	15	-34	29	5	-25		1.63333	1.14333	-54	5	-76	-36	-54	-32	11	0		1.63333	1.14333	-54	-5	-11	48	4	-11	-614	19		1.63333	1.14333	-54	-472	220	5
1.64167	1.14917	-53	-180	-31	64	873	-39	8	20		1.64167	1.14917	-53	577	-11	19	-42	41	3	-27		1.64167	1.14917	-53	15	-77	-36	-49	-19	13	0		1.64167	1.14917	-53	-11	-6	49	5	-6	-619	11		1.64167	1.14917	-53	-490	218	12
1.65	1.155	-55	-182	-28	75	879	-26	17	10		1.65	1.155	-55	575	-16	16	-47	44	-3	-27		1.65	1.155	-55	27	-76	-41	-46	-7	14	-5		1.65	1.155	-55	-14	0	45	4	1	-632	4		1.65	1.155	-55	-506	212	10
1.65833	1.16083	-57	-184	-27	73	889	-22	11	3		1.65833	1.16083	-57	581	-24	10	-52	26	-10	-18		1.65833	1.16083	-57	34	-85	-48	-46	-8	14	-1		1.65833	1.16083	-57	-14	8	44	-4	5	-637	-2		1.65833	1.16083	-57	-507	212	8
1.66667	1.16667	-60	-188	-22	68	901	-20	8	5		1.66667	1.16667	-60	589	-27	2	-52	16	-18	-9		1.66667	1.16667	-60	35	-87	-50	-55	-20	13	4		1.66667	1.16667	-60	-18	8	42	-7	0	-629	-1		1.66667	1.16667	-60	-499	225	16
1.675	1.1725	-63	-186	-13	64	913	-28	6	3		1.675	1.1725	-63	585	-22	-8	-52	18	-20	-12		1.675	1.1725	-63	31	-92	-40	-53	-25	11	8		1.675	1.1725	-63	-15	0	44	-13	-5	-633	0		1.675	1.1725	-63	-492	217	19
1.68333	1.17833	-63	-185	5	51	922	-34	4	9		1.68333	1.17833	-63	590	-25	-7	-56	19	-22	-20		1.68333	1.17833	-63	24	-95	-32	-51	-25	13	9		1.68333	1.17833	-63	-17	-3	43	-20	-7	-633	6		1.68333	1.17833	-63	-495	209	21
1.69167	1.18417	-63	-199	5	45	923	-33	-3	25		1.69167	1.18417	-63	602	-30	-5	-57	20	-19	-28		1.69167	1.18417	-63	14	-94	-31	-54	-24	20	11		1.69167	1.18417	-63	-17	2	52	-20	-6	-624	4		1.69167	1.18417	-63	-505	212	23
1.7	1.19	-60	-216	-10	36	917	-32	-3	34		1.7	1.19	-60	604	-32	-1	-58	18	-14	-29		1.7	1.19	-60	13	-92	-34	-54	-32	13	13		1.7	1.19	-60	-20	3	59	-13	-1	-623	1		1.7	1.19	-60	-499	208	27
1.70833	1.19583	-57	-231	-14	32	916	-44	2	36		1.70833	1.19583	-57	604	-30	4	-68	16	-16	-32		1.70833	1.19583	-57	19	-92	-39	-57	-44	1	9		1.70833	1.19583	-57	-13	-3	70	-10	-3	-637	3		1.70833	1.19583	-57	-483	203	28
1.71667	1.20167	-54	-234	-7	37	915	-55	6	34		1.71667	1.20167	-54	617	-27	9	-77	14	-16	-37		1.71667	1.20167	-54	27	-88	-40	-63	-44	1	11		1.71667	1.20167	-54	-13	-3	72	-11	-9	-657	5		1.71667	1.20167	-54	-484	203	26
1.725	1.2075	-53	-221	-2	37	922	-54	8	20		1.725	1.2075	-53	631	-18	9	-83	19	-19	-37		1.725	1.2075	-53	40	-81	-37	-65	-41	6	13		1.725	1.2075	-53	-14	-5	72	-6	-11	-671	16		1.725	1.2075	-53	-495	213	25
1.73333	1.21333	-54	-210	-7	35	930	-53	12	8		1.73333	1.21333	-54	640	-19	7	-71	27	-15	-31		1.73333	1.21333	-54	41	-80	-28	-62	-37	9	9		1.73333	1.21333	-54	-13	-5	74	3	-7	-672	28		1.73333	1.21333	-54	-495	233	17
1.74167	1.21917	-55	-218	-8	30	938	-51	21	3		1.74167	1.21917	-55	645	-34	8	-53	30	-13	-30		1.74167	1.21917	-55	43	-85	-26	-62	-31	12	9		1.74167	1.21917	-55	-10	0	65	12	-5	-674	22		1.74167	1.21917	-55	-490	239	5
1.75	1.225	-56	-219	-12	27	943	-46	35	8		1.75	1.225	-56	657	-45	8	-42	29	-13	-33		1.75	1.225	-56	43	-94	-28	-59	-30	12	13		1.75	1.225	-56	-8	3	60	19	-9	-680	5		1.75	1.225	-56	-489	233	-5
1.75833	1.23083	-57	-217	-11	30	949	-42	32	17		1.75833	1.23083	-57	670	-38	7	-41	31	-11	-34		1.75833	1.23083	-57	44	-105	-31	-51	-31	11	11		1.75833	1.23083	-57	-11	16	55	21	-16	-683	-7		1.75833	1.23083	-57	-488	220	-5
1.76667	1.23667	-57	-217	-1	37	953	-39	24	28		1.76667	1.23667	-57	673	-28	0	-51	29	-13	-29		1.76667	1.23667	-57	49	-105	-33	-50	-27	10	10		1.76667	1.23667	-57	-15	17	51	27	-18	-677	-5		1.76667	1.23667	-57	-495	211	-3
1.775	1.2425	-58	-226	5	40	956	-34	21	30		1.775	1.2425	-58	687	-22	-7	-59	29	-11	-21		1.775	1.2425	-58	41	-106	-36	-47	-22	11	6		1.775	1.2425	-58	-12	7	47	27	-14	-669	3		1.775	1.2425	-58	-508	207	-3
1.78333	1.24833	-61	-235	7	45	955	-37	24	26		1.78333	1.24833	-61	695	-18	-7	-59	33	-9	-17		1.78333	1.24833	-61	28	-104	-44	-48	-19	12	-3		1.78333	1.24833	-61	-3	-9	39	24	-4	-663	-2		1.78333	1.24833	-61	-512	198	-7
1.79167	1.25417	-63	-231	1	34	965	-44	22	22		1.79167	1.25417	-63	695	-15	-4	-58	35	-7	-14		1.79167	1.25417	-63	22	-101	-45	-47	-17	14	-3		1.79167	1.25417	-63	1	-22	31	22	-1	-667	-10		1.79167	1.25417	-63	-503	202	-17
1.8	1.26	-63	-223	-3	34	976	-50	15	17		1.8	1.26	-63	697	-24	0	-64	32	-7	-4		1.8	1.26	-63	17	-97	-46	-44	-17	10	3		1.8	1.26	-63	-5	-23	26	20	-8	-674	-9		1.8	1.26	-63	-504	219	-23
1.80833	1.26583	-60	-220	6	40	981	-49	9	13		1.80833	1.26583	-60	710	-28	2	-65	27	-5	2		1.80833	1.26583	-60	16	-91	-50	-39	-23	3	9		1.80833	1.26583	-60	-14	-20	26	24	-19	-681	-6		1.80833	1.26583	-60	-503	226	-29
1.81667	1.27167	-57	-229	10	46	983	-50	5	16		1.81667	1.27167	-57	721	-34	9	-64	29	-2	3		1.81667	1.27167	-57	24	-83	-53	-42	-28	-1	15		1.81667	1.27167	-57	-12	-18	30	21	-19	-682	-4		1.81667	1.27167	-57	-512	232	-17
1.825	1.2775	-53	-223	5	43	986	-49	5	27		1.825	1.2775	-53	717	-37	6	-62	25	-4	7		1.825	1.2775	-53	29	-80	-51	-45	-31	3	24		1.825	1.2775	-53	12	-13	38	11	-11	-677	-3		1.825	1.2775	-53	-523	238	2
1.83333	1.28333	-51	-210	9	39	991	-54	-1	37		1.83333	1.28333	-51	710	-38	-3	-59	20	-8	1		1.83333	1.28333	-51	33	-73	-45	-51	-38	7	27		1.83333	1.28333	-51	24	-9	45	1	-3	-663	-1		1.83333	1.28333	-51	-543	244	1
1.84167	1.28917	-51	-202	18	33	997	-60	1	37		1.84167	1.28917	-51	704	-41	-9	-65	21	-10	-9		1.84167	1.28917	-51	30	-71	-36	-58	-47	2	30		1.84167	1.28917	-51	19	-6	57	3	5	-652	9		1.84167	1.28917	-51	-554	236	-8
1.85	1.295	-53	-198	20	28	1007	-63	2	31		1.85	1.295	-53	699	-39	-7	-64	27	-14	-13		1.85	1.295	-53	22	-69	-25	-53	-51	-10	32		1.85	1.295	-53	5	-7	68	3	1	-650	17		1.85	1.295	-53	-562	236	-8
1.85833	1.30083	-54	-192	19	32	1008	-61	0	27		1.85833	1.30083	-54	702	-34	0	-56	25	-23	-14		1.85833	1.30083	-54	9	-62	-26	-47	-46	-10	26		1.85833	1.30083	-54	-7	-15	68	-2	-2	-655	22		1.85833	1.30083	-54	-567	255	4
1.86667	1.30667	-54	-201	18	52	1011	-55	9	31		1.86667	1.30667	-54	711	-24	1	-49	24	-20	-10		1.86667	1.30667	-54	7	-64	-34	-45	-40	-10	22		1.86667	1.30667	-54	-16	-13	65	0	-5	-675	23		1.86667	1.30667	-54	-566	265	11
1.875	1.3125	-54	-207	20	59	1020	-48	12	30		1.875	1.3125	-54	719	-19	7	-40	29	-10	-7		1.875	1.3125	-54	10	-62	-35	-43	-42	-12	18		1.875	1.3125	-54	-21	-11	59	5	-6	-691	24		1.875	1.3125	-54	-568	269	12
1.88333	1.31833	-55	-211	15	51	1032	-42	9	31		1.88333	1.31833	-55	730	-19	10	-40	31	-10	-5		1.88333	1.31833	-55	17	-63	-35	-41	-45	-7	16		1.88333	1.31833	-55	-21	-5	61	5	-5	-711	21		1.88333	1.31833	-55	-559	276	5
1.89167	1.32417	-57	-221	9	50	1038	-45	13	30		1.89167	1.32417	-57	731	-22	8	-49	34	-5	0		1.89167	1.32417	-57	25	-66	-40	-44	-47	-5	17		1.89167	1.32417	-57	-10	4	60	5	-4	-715	24		1.89167	1.32417	-57	-552	263	3
1.9	1.33	-58	-222	2	44	1044	-50	14	27		1.9	1.33	-58	724	-21	3	-50	32	-2	2		1.9	1.33	-58	32	-68	-47	-47	-45	-3	23		1.9	1.33	-58	-1	13	61	4	-1	-706	26		1.9	1.33	-58	-556	243	4
1.90833	1.33583	-57	-229	0	46	1044	-52	8	22		1.90833	1.33583	-57	722	-12	-1	-46	34	-2	4		1.90833	1.33583	-57	31	-70	-46	-52	-39	-2	29		1.90833	1.33583	-57	-1	22	72	3	-3	-696	19		1.90833	1.33583	-57	-555	226	8
1.91667	1.34167	-55	-223	-13	41	1041	-48	0	14		1.91667	1.34167	-55	726	-5	2	-39	41	1	3		1.91667	1.34167	-55	23	-74	-46	-51	-25	-8	28		1.91667	1.34167	-55	-10	26	81	7	-10	-689	18		1.91667	1.34167	-55	-559	230	11
1.925	1.3475	-52	-206	-15	35	1042	-54	3	9		1.925	1.3475	-52	726	-3	4	-36	44	-4	8		1.925	1.3475	-52	16	-81	-47	-47	-11	-15	24		1.925	1.3475	-52	-22	24	82	1	-16	-667	24		1.925	1.3475	-52	-558	244	11
1.93333	1.35333	-50	-193	-21	41	1048	-57	9	8		1.93333	1.35333	-50	734	-3	5	-39	55	-11	13		1.93333	1.35333	-50	13	-83	-45	-48	-6	-17	18		1.93333	1.35333	-50	-30	17	72	-3	-15	-651	26		1.93333	1.35333	-50	-561	260	8
1.94167	1.35917	-50	-181	-20	47	1053	-52	9	5		1.94167	1.35917	-50	750	-16	6	-45	62	-15	14		1.94167	1.35917	-50	16	-88	-46	-52	-10	-13	13		1.94167	1.35917	-50	-30	10	63	3	-18	-648	21		1.94167	1.35917	-50	-559	265	0
1.95	1.365	-52	-188	-18	49	1063	-50	7	3		1.95	1.365	-52	755	-24	3	-45	63	-9	12		1.95	1.365	-52	16	-87	-45	-52	-17	-11	14		1.95	1.365	-52	-28	3	61	10	-18	-647	20		1.95	1.365	-52	-549	262	-12
1.95833	1.37083	-55	-208	-21	49	1072	-53	6	-2		1.95833	1.37083	-55	761	-17	3	-55	57	-2	11		1.95833	1.37083	-55	8	-83	-41	-49	-25	-12	17		1.95833	1.37083	-55	-25	-2	60	15	-10	-650	26		1.95833	1.37083	-55	-549	253	-15
1.96667	1.37667	-58	-234	-14	39	1076	-66	5	3		1.96667	1.37667	-58	766	-3	8	-59	37	1	-3		1.96667	1.37667	-58	10	-89	-34	-46	-27	-9	26		1.96667	1.37667	-58	-8	-1	60	16	-2	-651	25		1.96667	1.37667	-58	-561	246	-10
1.975	1.3825	-60	-251	-12	42	1075	-69	0	6		1.975	1.3825	-60	764	-8	15	-52	25	5	-9		1.975	1.3825	-60	14	-100	-33	-41	-23	-2	30		1.975	1.3825	-60	4	5	61	14	3	-652	28		1.975	1.3825	-60	-577	231	0
1.98333	1.38833	-62	-250	-22	38	1063	-73	-1	13		1.98333	1.38833	-62	764	-21	19	-47	29	7	-7		1.98333	1.38833	-62	11	-98	-36	-37	-24	6	33		1.98333	1.38833	-62	11	10	57	12	5	-655	26		1.98333	1.38833	-62	-584	219	9
1.99167	1.39417	-62	-246	-24	39	1054	-75	8	17		1.99167	1.39417	-62	781	-24	15	-48	37	8	-9		1.99167	1.39417	-62	6	-96	-31	-31	-28	11	33		1.99167	1.39417	-62	17	15	55	11	-1	-664	22		1.99167	1.39417	-62	-567	222	11
2	1.4	-62	-230	-10	40	1064	-71	14	16		2	1.4	-62	796	-18	13	-53	42	10	-7		2	1.4	-62	5	-90	-23	-30	-33	9	31		2	1.4	-62	21	13	53	22	-8	-678	19		2	1.4	-62	-554	234	5
2.00833	1.40583	-62	-226	1	40	1086	-74	14	6		2.00833	1.40583	-62	793	-22	9	-53	47	9	-5		2.00833	1.40583	-62	7	-91	-26	-42	-41	11	27		2.00833	1.40583	-62	17	7	56	30	-7	-693	20		2.00833	1.40583	-62	-558	255	17
2.01667	1.41167	-61	-227	-3	39	1102	-72	15	5		2.01667	1.41167	-61	784	-18	7	-54	44	1	-5		2.01667	1.41167	-61	9	-98	-23	-52	-43	11	21		2.01667	1.41167	-61	8	2	60	25	-4	-706	24		2.01667	1.41167	-61	-562	270	25
2.025	1.4175	-59	-228	1	36	1108	-60	12	8		2.025	1.4175	-59	780	-14	13	-53	39	-6	-9		2.025	1.4175	-59	15	-98	-22	-50	-39	7	16		2.025	1.4175	-59	1	-3	60	13	0	-720	26		2.025	1.4175	-59	-570	273	29
2.03333	1.42333	-58	-236	6	38	1106	-57	3	7		2.03333	1.42333	-58	773	-18	17	-51	30	-15	-12		2.03333	1.42333	-58	16	-90	-24	-48	-38	5	11		2.03333	1.42333	-58	-1	-2	60	2	0	-724	20		2.03333	1.42333	-58	-579	267	15
2.04167	1.42917	-58	-231	0	43	1101	-52	-9	12		2.04167	1.42917	-58	779	-20	11	-50	23	-22	-8		2.04167	1.42917	-58	16	-76	-24	-50	-35	7	13		2.04167	1.42917	-58	-5	2	60	-3	-4	-720	16		2.04167	1.42917	-58	-582	266	-4
2.05	1.435	-59	-218	-12	44	1105	-50	-2	17		2.05	1.435	-59	789	-18	1	-57	23	-25	-5		2.05	1.435	-59	23	-62	-21	-48	-33	12	18		2.05	1.435	-59	-6	9	64	-12	-3	-708	14		2.05	1.435	-59	-586	268	-15
2.05833	1.44083	-61	-204	-27	52	1108	-44	10	20		2.05833	1.44083	-61	792	-19	1	-66	32	-19	-4		2.05833	1.44083	-61	29	-58	-20	-48	-36	13	17		2.05833	1.44083	-61	1	13	63	-15	-2	-701	12		2.05833	1.44083	-61	-593	278	-12
2.06667	1.44667	-63	-200	-30	64	1113	-36	14	21		2.06667	1.44667	-63	792	-21	3	-64	43	-9	3		2.06667	1.44667	-63	27	-61	-25	-42	-33	12	12		2.06667	1.44667	-63	2	16	56	-8	-5	-703	27		2.06667	1.44667	-63	-598	289	-1
2.075	1.4525	-65	-201	-17	72	1113	-40	10	11		2.075	1.4525	-65	791	-29	5	-60	46	-7	7		2.075	1.4525	-65	20	-67	-29	-41	-29	4	8		2.075	1.4525	-65	-5	15	59	-4	-5	-716	47		2.075	1.4525	-65	-598	290	2
2.08333	1.45833	-65	-202	-3	66	1124	-33	5	0		2.08333	1.45833	-65	790	-34	4	-58	47	-10	1		2.08333	1.45833	-65	19	-83	-34	-47	-30	-3	11		2.08333	1.45833	-65	-15	8	70	-9	-1	-739	47		2.08333	1.45833	-65	-602	281	7
2.09167	1.46417	-64	-210	3	58	1140	-29	3	0		2.09167	1.46417	-64	795	-27	3	-53	46	-13	-6		2.09167	1.46417	-64	23	-95	-40	-51	-31	-8	20		2.09167	1.46417	-64	-29	11	74	-16	-5	-753	39		2.09167	1.46417	-64	-610	270	16
2.1	1.47	-62	-223	13	53	1151	-26	11	5		2.1	1.47	-62	795	-28	-1	-50	39	-12	-12		2.1	1.47	-62	25	-104	-36	-50	-29	-11	25		2.1	1.47	-62	-33	10	72	-19	-11	-754	20		2.1	1.47	-62	-613	263	20
2.10833	1.47583	-61	-241	15	54	1158	-23	19	2		2.10833	1.47583	-61	805	-27	-11	-48	37	-11	-13		2.10833	1.47583	-61	26	-110	-34	-53	-31	-12	23		2.10833	1.47583	-61	-31	12	67	-9	-16	-732	-1		2.10833	1.47583	-61	-612	259	15
2.11667	1.48167	-60	-247	4	58	1168	-20	16	-1		2.11667	1.48167	-60	804	-22	-20	-47	40	-15	-17		2.11667	1.48167	-60	27	-116	-36	-51	-23	-10	16		2.11667	1.48167	-60	-29	20	64	-2	-15	-716	-3		2.11667	1.48167	-60	-603	252	3
2.125	1.4875	-61	-235	3	55	1178	-14	14	7		2.125	1.4875	-61	801	-27	-20	-49	47	-15	-24		2.125	1.4875	-61	22	-113	-43	-47	-17	-9	10		2.125	1.4875	-61	-25	35	60	0	-17	-711	2		2.125	1.4875	-61	-596	240	-14
2.13333	1.49333	-63	-212	5	54	1190	-14	3	17		2.13333	1.49333	-63	814	-28	-12	-53	47	-22	-28		2.13333	1.49333	-63	12	-108	-47	-44	-23	-8	1		2.13333	1.49333	-63	-17	44	60	-4	-15	-720	4		2.13333	1.49333	-63	-587	232	-20
2.14167	1.49917	-66	-184	8	52	1199	-21	-7	20		2.14167	1.49917	-66	823	-28	-6	-58	48	-28	-29		2.14167	1.49917	-66	13	-100	-48	-38	-28	-7	-4		2.14167	1.49917	-66	-11	41	67	-2	-17	-740	5		2.14167	1.49917	-66	-592	240	-7
2.15	1.505	-68	-166	4	53	1192	-30	-18	19		2.15	1.505	-68	825	-32	4	-63	48	-30	-30		2.15	1.505	-68	22	-88	-47	-41	-35	-7	-3		2.15	1.505	-68	-8	39	70	5	-21	-741	5		2.15	1.505	-68	-611	248	12
2.15833	1.51083	-71	-175	-4	54	1190	-37	-21	20		2.15833	1.51083	-71	820	-35	8	-59	50	-24	-25		2.15833	1.51083	-71	19	-85	-43	-50	-41	-9	-1		2.15833	1.51083	-71	-16	33	67	14	-21	-751	3		2.15833	1.51083	-71	-615	256	17
2.16667	1.51667	-73	-197	-6	56	1190	-39	-15	16		2.16667	1.51667	-73	814	-33	5	-60	53	-14	-19		2.16667	1.51667	-73	17	-81	-40	-49	-40	-6	1		2.16667	1.51667	-73	-23	23	62	22	-13	-756	4		2.16667	1.51667	-73	-620	263	16
2.175	1.5225	-76	-234	-1	56	1185	-41	-14	7		2.175	1.5225	-76	801	-28	-5	-65	48	-4	-9		2.175	1.5225	-76	23	-72	-40	-49	-37	-11	9		2.175	1.5225	-76	-30	16	62	23	-12	-751	6		2.175	1.5225	-76	-625	266	21
2.18333	1.52833	-77	-269	9	64	1182	-44	-10	4		2.18333	1.52833	-77	797	-26	-12	-74	41	2	-2		2.18333	1.52833	-77	27	-66	-46	-43	-38	-16	10		2.18333	1.52833	-77	-32	11	62	21	-12	-746	10		2.18333	1.52833	-77	-614	276	24
2.19167	1.53417	-77	-291	18	67	1182	-47	-4	7		2.19167	1.53417	-77	799	-30	-13	-75	42	12	-6		2.19167	1.53417	-77	24	-67	-51	-35	-34	-12	9		2.19167	1.53417	-77	-27	11	62	16	-8	-756	21		2.19167	1.53417	-77	-612	291	21
2.2	1.54	-76	-288	15	64	1188	-63	-8	8		2.2	1.54	-76	807	-34	-17	-72	49	10	-7		2.2	1.54	-76	23	-67	-54	-41	-34	-5	14		2.2	1.54	-76	-19	7	67	9	-7	-757	27		2.2	1.54	-76	-612	301	21
2.20833	1.54583	-73	-271	2	64	1193	-77	-5	8		2.20833	1.54583	-73	806	-37	-21	-73	51	4	-2		2.20833	1.54583	-73	20	-67	-58	-46	-37	-1	12		2.20833	1.54583	-73	-13	1	77	6	-4	-759	31		2.20833	1.54583	-73	-609	308	18
2.21667	1.55167	-70	-255	4	59	1198	-70	5	2		2.21667	1.55167	-70	798	-42	-11	-63	56	-4	-3		2.21667	1.55167	-70	21	-67	-60	-45	-35	-3	13		2.21667	1.55167	-70	-11	0	87	8	1	-763	32		2.21667	1.55167	-70	-606	312	3
2.225	1.5575	-68	-247	6	62	1208	-65	9	0		2.225	1.5575	-68	795	-49	-1	-57	54	-9	-8		2.225	1.5575	-68	24	-60	-58	-44	-34	-1	14		2.225	1.5575	-68	-5	3	92	9	-1	-766	25		2.225	1.5575	-68	-618	313	-1
2.23333	1.56333	-67	-243	-8	58	1207	-59	1	9		2.23333	1.56333	-67	804	-46	3	-57	51	-13	-4		2.23333	1.56333	-67	29	-52	-57	-42	-30	1	14		2.23333	1.56333	-67	-8	11	101	3	-12	-768	17		2.23333	1.56333	-67	-628	303	-2
2.24167	1.56917	-67	-245	-19	51	1205	-57	2	17		2.24167	1.56917	-67	820	-38	1	-56	50	-8	-4		2.24167	1.56917	-67	33	-50	-53	-46	-26	3	14		2.24167	1.56917	-67	-11	18	96	-1	-22	-758	13		2.24167	1.56917	-67	-638	304	-4
2.25	1.575	-67	-248	-23	46	1210	-52	2	12		2.25	1.575	-67	822	-31	-9	-52	46	-12	3		2.25	1.575	-67	33	-61	-41	-51	-25	3	18		2.25	1.575	-67	-7	23	83	-2	-22	-758	11		2.25	1.575	-67	-647	318	-15
2.25833	1.58083	-67	-249	-21	39	1216	-50	2	9		2.25833	1.58083	-67	813	-25	-23	-50	41	-22	3		2.25833	1.58083	-67	37	-72	-35	-49	-22	4	13		2.25833	1.58083	-67	5	24	75	4	-17	-767	17		2.25833	1.58083	-67	-649	319	-14
2.26667	1.58667	-66	-258	-23	39	1218	-40	4	11		2.26667	1.58667	-66	809	-23	-31	-55	42	-19	-2		2.26667	1.58667	-66	35	-74	-38	-51	-24	6	6		2.26667	1.58667	-66	8	17	68	18	-18	-771	22		2.26667	1.58667	-66	-646	326	-16
2.275	1.5925	-65	-252	-22	43	1221	-27	1	8		2.275	1.5925	-65	810	-27	-36	-59	45	-11	-8		2.275	1.5925	-65	32	-82	-41	-58	-28	9	6		2.275	1.5925	-65	10	11	59	27	-19	-770	26		2.275	1.5925	-65	-645	335	-30
2.28333	1.59833	-64	-244	-21	45	1218	-32	0	5		2.28333	1.59833	-64	818	-29	-36	-53	44	-5	-15		2.28333	1.59833	-64	22	-89	-38	-64	-29	17	15		2.28333	1.59833	-64	1	13	59	21	-24	-774	30		2.28333	1.59833	-64	-655	338	-28
2.29167	1.60417	-64	-249	-20	40	1212	-38	14	4		2.29167	1.60417	-64	825	-30	-24	-48	38	-7	-21		2.29167	1.60417	-64	22	-96	-40	-62	-33	21	17		2.29167	1.60417	-64	-4	15	63	17	-29	-760	30		2.29167	1.60417	-64	-670	335	-9
2.3	1.61	-65	-249	-10	44	1216	-42	15	7		2.3	1.61	-65	824	-37	-15	-50	35	-13	-25		2.3	1.61	-65	25	-97	-42	-50	-38	19	11		2.3	1.61	-65	-3	19	69	16	-22	-745	21		2.3	1.61	-65	-663	317	14
2.30833	1.61583	-67	-260	-6	50	1220	-44	11	14		2.30833	1.61583	-67	814	-43	-2	-51	43	-8	-25		2.30833	1.61583	-67	26	-93	-43	-34	-43	17	8		2.30833	1.61583	-67	-6	18	68	19	-14	-738	9		2.30833	1.61583	-67	-659	311	18
2.31667	1.62167	-69	-261	-3	46	1226	-46	9	11		2.31667	1.62167	-69	790	-37	0	-42	41	1	-25		2.31667	1.62167	-69	21	-88	-48	-24	-41	11	7		2.31667	1.62167	-69	-14	14	67	16	-10	-736	8		2.31667	1.62167	-69	-656	319	21
2.325	1.6275	-71	-272	-3	50	1224	-42	10	7		2.325	1.6275	-71	777	-31	0	-38	41	2	-19		2.325	1.6275	-71	18	-84	-45	-29	-39	4	12		2.325	1.6275	-71	-19	10	64	10	-10	-738	12		2.325	1.6275	-71	-652	330	19
2.33333	1.63333	-74	-290	-3	55	1227	-38	19	7		2.33333	1.63333	-74	783	-35	-1	-39	54	0	-9		2.33333	1.63333	-74	18	-81	-35	-40	-43	0	14		2.33333	1.63333	-74	-24	3	67	9	-16	-725	8		2.33333	1.63333	-74	-637	332	10
2.34167	1.63917	-77	-296	-15	49	1237	-41	21	2		2.34167	1.63917	-77	797	-43	-1	-47	70	-8	0		2.34167	1.63917	-77	17	-81	-31	-42	-43	0	12		2.34167	1.63917	-77	-23	2	80	9	-12	-712	2		2.34167	1.63917	-77	-622	334	4
2.35	1.645	-80	-293	-16	38	1243	-43	13	-2		2.35	1.645	-80	809	-47	-7	-49	73	-10	1		2.35	1.645	-80	26	-86	-38	-45	-38	-2	13		2.35	1.645	-80	-19	3	87	12	-9	-719	5		2.35	1.645	-80	-617	326	5
2.35833	1.65083	-82	-293	-15	34	1255	-51	6	1		2.35833	1.65083	-82	806	-43	-14	-46	74	-11	-2		2.35833	1.65083	-82	34	-89	-43	-48	-31	1	13		2.35833	1.65083	-82	-14	16	91	9	-10	-746	6		2.35833	1.65083	-82	-617	314	4
2.36667	1.65667	-84	-311	-18	37	1260	-50	6	0		2.36667	1.65667	-84	798	-36	-16	-44	77	-14	4		2.36667	1.65667	-84	31	-84	-41	-48	-27	2	14		2.36667	1.65667	-84	-16	25	90	7	-8	-760	-3		2.36667	1.65667	-84	-618	314	4
2.375	1.6625	-85	-322	-18	54	1259	-22	12	-4		2.375	1.6625	-85	786	-31	-15	-45	74	-14	6		2.375	1.6625	-85	35	-84	-43	-48	-35	2	15		2.375	1.6625	-85	-17	23	86	11	-12	-766	-3		2.375	1.6625	-85	-627	320	9
2.38333	1.66833	-86	-306	-5	61	1255	-10	14	-7		2.38333	1.66833	-86	785	-32	-6	-47	70	-14	5		2.38333	1.66833	-86	42	-79	-39	-48	-43	5	17		2.38333	1.66833	-86	-15	19	80	13	-15	-762	4		2.38333	1.66833	-86	-655	322	6
2.39167	1.67417	-85	-292	5	58	1263	-15	8	-6		2.39167	1.67417	-85	793	-37	-3	-50	71	-14	-1		2.39167	1.67417	-85	42	-72	-32	-49	-49	9	18		2.39167	1.67417	-85	-13	15	70	13	-13	-752	7		2.39167	1.67417	-85	-682	323	-7
2.4	1.68	-85	-290	-6	52	1278	-21	5	-10		2.4	1.68	-85	793	-36	-6	-53	62	-20	-5		2.4	1.68	-85	40	-74	-34	-49	-52	13	20		2.4	1.68	-85	-15	9	65	9	-18	-757	3		2.4	1.68	-85	-695	323	-7
2.40833	1.68583	-85	-264	-8	44	1292	-18	12	-15		2.40833	1.68583	-85	786	-36	-4	-49	55	-26	-11		2.40833	1.68583	-85	31	-81	-42	-50	-49	15	16		2.40833	1.68583	-85	-19	9	63	6	-27	-768	1		2.40833	1.68583	-85	-704	324	-1
2.41667	1.69167	-86	-258	-2	37	1295	-16	12	-15		2.41667	1.69167	-86	774	-39	3	-41	50	-25	-16		2.41667	1.69167	-86	31	-82	-42	-51	-47	14	17		2.41667	1.69167	-86	-31	5	66	8	-29	-785	5		2.41667	1.69167	-86	-707	328	6
2.425	1.6975	-85	-273	-8	34	1296	-23	4	-19		2.425	1.6975	-85	772	-26	5	-40	45	-22	-23		2.425	1.6975	-85	27	-82	-39	-51	-44	13	16		2.425	1.6975	-85	-36	3	67	8	-26	-796	15		2.425	1.6975	-85	-705	326	10
2.43333	1.70333	-83	-279	-8	45	1297	-33	2	-15		2.43333	1.70333	-83	776	-14	-4	-41	44	-9	-20		2.43333	1.70333	-83	20	-85	-37	-58	-40	16	21		2.43333	1.70333	-83	-37	4	68	6	-21	-822	20		2.43333	1.70333	-83	-705	321	9
2.44167	1.70917	-80	-271	-2	55	1295	-30	15	-9		2.44167	1.70917	-80	787	-9	1	-37	43	-4	-16		2.44167	1.70917	-80	20	-84	-39	-61	-43	17	30		2.44167	1.70917	-80	-40	14	72	1	-15	-833	22		2.44167	1.70917	-80	-707	325	9
2.45	1.715	-77	-281	-9	53	1296	-26	21	2		2.45	1.715	-77	785	-10	6	-31	54	-5	-13		2.45	1.715	-77	19	-84	-43	-64	-38	11	34		2.45	1.715	-77	-34	18	78	-1	-10	-825	27		2.45	1.715	-77	-705	342	7
2.45833	1.72083	-74	-293	-14	43	1305	-25	13	7		2.45833	1.72083	-74	780	-15	3	-25	69	-8	-9		2.45833	1.72083	-74	17	-85	-42	-65	-31	4	28		2.45833	1.72083	-74	-27	13	82	5	-8	-816	28		2.45833	1.72083	-74	-700	351	1
2.46667	1.72667	-72	-287	-18	39	1309	-26	7	8		2.46667	1.72667	-72	770	-18	-4	-25	79	-12	-5		2.46667	1.72667	-72	16	-87	-37	-63	-24	4	14		2.46667	1.72667	-72	-18	11	88	5	-3	-811	25		2.46667	1.72667	-72	-692	346	-2
2.475	1.7325	-72	-286	-13	50	1313	-31	-1	13		2.475	1.7325	-72	757	-23	-6	-29	81	-13	-3		2.475	1.7325	-72	11	-87	-37	-56	-24	12	10		2.475	1.7325	-72	-11	13	90	10	-3	-811	20		2.475	1.7325	-72	-695	340	1
2.48333	1.73833	-73	-296	-11	51	1315	-40	3	16		2.48333	1.73833	-73	755	-26	-2	-40	77	-10	-4		2.48333	1.73833	-73	5	-81	-34	-51	-28	8	14		2.48333	1.73833	-73	-8	14	85	11	-1	-819	13		2.48333	1.73833	-73	-707	328	-5
2.49167	1.74417	-74	-299	-13	48	1308	-32	7	19		2.49167	1.74417	-74	755	-33	0	-49	71	-9	-1		2.49167	1.74417	-74	4	-77	-27	-55	-37	1	8		2.49167	1.74417	-74	-13	10	86	4	-4	-828	13		2.49167	1.74417	-74	-711	323	-15
2.5	1.75	-76	-296	-13	38	1314	-27	7	20		2.5	1.75	-76	765	-28	-5	-53	61	-5	-4		2.5	1.75	-76	4	-78	-21	-56	-42	-2	6		2.5	1.75	-76	-18	2	86	4	-8	-830	19		2.5	1.75	-76	-722	330	-20
2.50833	1.75583	-78	-279	-13	37	1323	-14	4	13		2.50833	1.75583	-78	767	-31	0	-51	60	-4	-12		2.50833	1.75583	-78	13	-78	-23	-56	-43	-2	14		2.50833	1.75583	-78	-27	1	77	8	-10	-815	23		2.50833	1.75583	-78	-730	332	-16
2.51667	1.76167	-81	-268	-5	38	1333	-15	2	16		2.51667	1.76167	-81	761	-35	9	-46	65	-9	-26		2.51667	1.76167	-81	16	-74	-24	-48	-45	-1	22		2.51667	1.76167	-81	-29	3	71	10	-18	-805	25		2.51667	1.76167	-81	-718	329	-9
2.525	1.7675	-83	-272	3	27	1337	-21	0	26		2.525	1.7675	-83	745	-35	14	-50	65	-5	-25		2.525	1.7675	-83	18	-69	-28	-54	-37	4	33		2.525	1.7675	-83	-29	3	73	8	-20	-807	24		2.525	1.7675	-83	-708	329	-9
2.53333	1.77333	-85	-282	4	16	1329	-23	8	27		2.53333	1.77333	-85	739	-39	12	-54	68	-5	-19		2.53333	1.77333	-85	21	-66	-35	-59	-31	8	39		2.53333	1.77333	-85	-30	6	81	11	-17	-806	15		2.53333	1.77333	-85	-711	343	-10
2.54167	1.77917	-85	-281	-5	23	1327	-27	11	22		2.54167	1.77917	-85	745	-41	-6	-57	72	-1	-10		2.54167	1.77917	-85	25	-73	-44	-60	-24	8	34		2.54167	1.77917	-85	-31	4	89	20	-13	-798	10		2.54167	1.77917	-85	-716	356	0
2.55	1.785	-85	-275	-12	30	1344	-35	12	18		2.55	1.785	-85	748	-37	-16	-64	74	5	-1		2.55	1.785	-85	25	-85	-47	-65	-26	14	31		2.55	1.785	-85	-28	4	93	25	-11	-793	6		2.55	1.785	-85	-712	359	-1
2.55833	1.79083	-84	-281	-17	42	1349	-47	16	22		2.55833	1.79083	-84	748	-40	-18	-73	70	2	-3		2.55833	1.79083	-84	27	-90	-44	-65	-29	15	27		2.55833	1.79083	-84	-23	7	84	24	-6	-790	2		2.55833	1.79083	-84	-708	355	-11
2.56667	1.79667	-84	-288	-21	57	1334	-39	20	18		2.56667	1.79667	-84	748	-36	-11	-73	64	-10	-10		2.56667	1.79667	-84	34	-90	-44	-58	-32	14	24		2.56667	1.79667	-84	-23	12	85	20	-7	-790	9		2.56667	1.79667	-84	-699	351	-15
2.575	1.8025	-83	-292	-24	61	1327	-27	22	8		2.575	1.8025	-83	752	-32	2	-67	64	-15	-11		2.575	1.8025	-83	36	-93	-46	-49	-33	18	24		2.575	1.8025	-83	-25	16	82	18	-8	-804	32		2.575	1.8025	-83	-690	339	-11
2.58333	1.80833	-82	-283	-17	56	1331	-28	17	3		2.58333	1.80833	-82	746	-26	8	-62	67	-14	-9		2.58333	1.80833	-82	33	-98	-51	-44	-28	18	34		2.58333	1.80833	-82	-24	20	76	9	6	-824	44		2.58333	1.80833	-82	-690	332	-7
2.59167	1.81417	-80	-273	-5	55	1349	-31	19	8		2.59167	1.81417	-80	740	-28	9	-55	70	-9	-8		2.59167	1.81417	-80	28	-96	-53	-46	-27	15	42		2.59167	1.81417	-80	-25	19	82	6	13	-829	45		2.59167	1.81417	-80	-695	342	-7
2.6	1.82	-78	-264	-2	70	1367	-36	20	9		2.6	1.82	-78	741	-27	9	-49	74	-10	-7		2.6	1.82	-78	37	-91	-55	-48	-33	7	47		2.6	1.82	-78	-20	16	90	5	5	-844	39		2.6	1.82	-78	-706	353	-7
2.60833	1.82583	-77	-259	-5	76	1365	-47	12	4		2.60833	1.82583	-77	741	-29	11	-47	78	-14	-1		2.60833	1.82583	-77	41	-86	-61	-51	-39	7	48		2.60833	1.82583	-77	-11	17	95	6	-5	-859	38		2.60833	1.82583	-77	-708	358	-1
2.61667	1.83167	-77	-252	-13	70	1361	-46	5	0		2.61667	1.83167	-77	742	-27	18	-38	87	-9	2		2.61667	1.83167	-77	35	-76	-59	-51	-42	15	48		2.61667	1.83167	-77	-8	22	92	7	-11	-867	34		2.61667	1.83167	-77	-721	350	-1
2.625	1.8375	-78	-240	-17	52	1361	-54	5	2		2.625	1.8375	-78	731	-25	15	-31	89	-9	-2		2.625	1.8375	-78	33	-48	-56	-55	-34	22	46		2.625	1.8375	-78	-7	24	92	5	-12	-864	27		2.625	1.8375	-78	-737	341	-4
2.63333	1.84333	-81	-236	-5	57	1360	-58	13	6		2.63333	1.84333	-81	719	-22	14	-25	82	-8	-9		2.63333	1.84333	-81	36	-34	-56	-58	-19	25	44		2.63333	1.84333	-81	-7	26	88	2	-19	-862	18		2.63333	1.84333	-81	-737	343	-1
2.64167	1.84917	-84	-245	19	68	1366	-55	27	6		2.64167	1.84917	-84	716	-18	14	-30	80	-7	-11		2.64167	1.84917	-84	38	-18	-55	-58	-10	23	45		2.64167	1.84917	-84	-8	15	77	2	-18	-858	15		2.64167	1.84917	-84	-738	357	-5
2.65	1.855	-88	-251	24	67	1371	-46	30	2		2.65	1.855	-88	718	-23	19	-45	83	-3	-13		2.65	1.855	-88	40	-33	-47	-60	0	18	51		2.65	1.855	-88	-18	13	74	-4	-5	-852	23		2.65	1.855	-88	-745	374	-8
2.65833	1.86083	-91	-260	16	65	1376	-42	26	0		2.65833	1.86083	-91	713	-21	20	-54	82	-4	-16		2.65833	1.86083	-91	29	-56	-46	-61	4	13	56		2.65833	1.86083	-91	-23	9	78	-4	-9	-849	34		2.65833	1.86083	-91	-743	371	-11
2.66667	1.86667	-94	-250	15	57	1384	-40	9	2		2.66667	1.86667	-94	705	-20	11	-63	83	-6	-14		2.66667	1.86667	-94	23	-76	-43	-54	3	16	60		2.66667	1.86667	-94	-16	1	79	5	-16	-851	32		2.66667	1.86667	-94	-748	360	-7
2.675	1.8725	-95	-249	6	51	1387	-31	-4	3		2.675	1.8725	-95	704	-24	4	-73	88	-2	-13		2.675	1.8725	-95	16	-86	-37	-48	4	12	61		2.675	1.8725	-95	-11	0	81	13	-14	-861	28		2.675	1.8725	-95	-754	352	-1
2.68333	1.87833	-96	-252	-4	57	1384	-24	-16	8		2.68333	1.87833	-96	696	-36	6	-66	88	1	-12		2.68333	1.87833	-96	8	-90	-39	-52	3	16	60		2.68333	1.87833	-96	-8	-5	85	17	-9	-867	28		2.68333	1.87833	-96	-759	345	4
2.69167	1.88417	-95	-257	-15	58	1375	-30	-19	19		2.69167	1.88417	-95	683	-37	6	-55	84	7	-6		2.69167	1.88417	-95	9	-89	-41	-61	-3	19	58		2.69167	1.88417	-95	-7	-15	83	20	-9	-861	31		2.69167	1.88417	-95	-756	333	12
2.7	1.89	-95	-260	-26	58	1365	-41	-12	17		2.7	1.89	-95	684	-33	5	-51	81	8	-8		2.7	1.89	-95	16	-86	-44	-57	-10	22	51		2.7	1.89	-95	-4	-21	81	17	-7	-858	36		2.7	1.89	-95	-757	338	8
2.70833	1.89583	-94	-262	-25	56	1370	-49	1	28		2.70833	1.89583	-94	689	-28	3	-51	81	2	-18		2.70833	1.89583	-94	16	-76	-45	-51	-21	23	47		2.70833	1.89583	-94	-4	-18	80	9	-7	-847	36		2.70833	1.89583	-94	-755	343	2
2.71667	1.90167	-94	-247	-17	63	1380	-58	14	33		2.71667	1.90167	-94	682	-24	2	-46	84	-7	-28		2.71667	1.90167	-94	21	-72	-42	-51	-23	21	47		2.71667	1.90167	-94	-6	-10	82	-1	-7	-845	29		2.71667	1.90167	-94	-744	350	-3
2.725	1.9075	-94	-238	-8	64	1385	-58	25	33		2.725	1.9075	-94	669	-13	5	-40	83	-2	-25		2.725	1.9075	-94	28	-79	-47	-53	-18	24	52		2.725	1.9075	-94	-2	-11	87	-6	-7	-856	20		2.725	1.9075	-94	-723	368	-5
2.73333	1.91333	-93	-241	-6	60	1384	-45	26	29		2.73333	1.91333	-93	666	-12	6	-44	86	1	-18		2.73333	1.91333	-93	32	-86	-49	-54	-12	26	55		2.73333	1.91333	-93	-5	-13	92	-5	-3	-873	11		2.73333	1.91333	-93	-720	381	-11
2.74167	1.91917	-91	-242	-6	56	1386	-32	23	16		2.74167	1.91917	-91	667	-3	9	-56	81	1	-18		2.74167	1.91917	-91	34	-82	-49	-53	-18	29	53		2.74167	1.91917	-91	-9	-2	101	5	3	-890	6		2.74167	1.91917	-91	-727	387	-11
2.75	1.925	-89	-243	4	59	1393	-20	22	9		2.75	1.925	-89	665	-1	6	-61	75	3	-14		2.75	1.925	-89	30	-72	-43	-50	-25	36	59		2.75	1.925	-89	-1	10	101	10	-3	-888	3		2.75	1.925	-89	-749	383	-15
2.75833	1.93083	-88	-254	13	55	1403	-15	27	15		2.75833	1.93083	-88	667	-5	-2	-63	81	5	-13		2.75833	1.93083	-88	27	-66	-37	-49	-25	37	71		2.75833	1.93083	-88	5	10	95	12	-5	-890	3		2.75833	1.93083	-88	-756	375	-21
2.76667	1.93667	-86	-269	8	53	1410	-18	30	23		2.76667	1.93667	-86	667	-11	-2	-62	91	4	-18		2.76667	1.93667	-86	31	-56	-32	-52	-23	37	75		2.76667	1.93667	-86	1	2	92	11	-2	-890	5		2.76667	1.93667	-86	-748	370	-21
2.775	1.9425	-85	-268	3	54	1411	-23	23	19		2.775	1.9425	-85	651	-13	7	-63	95	1	-15		2.775	1.9425	-85	26	-59	-33	-53	-21	37	65		2.775	1.9425	-85	-13	-4	87	8	-2	-888	4		2.775	1.9425	-85	-742	366	-21
2.78333	1.94833	-85	-265	9	50	1409	-29	19	18		2.78333	1.94833	-85	632	-14	8	-58	91	2	-13		2.78333	1.94833	-85	26	-65	-39	-47	-26	35	60		2.78333	1.94833	-85	-21	-6	84	1	-1	-885	6		2.78333	1.94833	-85	-745	370	-9
2.79167	1.95417	-86	-283	4	48	1414	-31	16	23		2.79167	1.95417	-86	632	-17	8	-58	81	2	-13		2.79167	1.95417	-86	32	-68	-41	-41	-33	34	59		2.79167	1.95417	-86	-20	-7	83	-2	2	-881	10		2.79167	1.95417	-86	-752	371	-2
2.8	1.96	-87	-288	-5	49	1410	-34	16	14		2.8	1.96	-87	634	-19	13	-63	79	-4	-19		2.8	1.96	-87	37	-74	-41	-35	-34	39	60		2.8	1.96	-87	-20	-5	83	-1	2	-881	12		2.8	1.96	-87	-762	377	1
2.80833	1.96583	-89	-286	-2	51	1407	-42	20	4		2.80833	1.96583	-89	634	-16	14	-67	79	-18	-17		2.80833	1.96583	-89	38	-75	-45	-34	-34	42	63		2.80833	1.96583	-89	-17	-5	85	2	6	-881	19		2.80833	1.96583	-89	-769	374	-1
2.81667	1.97167	-91	-286	3	57	1417	-55	12	6		2.81667	1.97167	-91	645	-18	12	-59	82	-28	-8		2.81667	1.97167	-91	34	-73	-54	-41	-35	37	62		2.81667	1.97167	-91	-12	-9	86	7	10	-876	29		2.81667	1.97167	-91	-780	364	-2
2.825	1.9775	-92	-289	4	64	1427	-59	-5	10		2.825	1.9775	-92	651	-26	-1	-60	89	-19	-2		2.825	1.9775	-92	19	-70	-61	-46	-33	33	63		2.825	1.9775	-92	-12	-11	83	10	8	-861	28		2.825	1.9775	-92	-799	366	8
2.83333	1.98333	-94	-287	-9	63	1436	-50	-13	18		2.83333	1.98333	-94	644	-36	-13	-61	85	-11	1		2.83333	1.98333	-94	2	-70	-56	-42	-27	34	62		2.83333	1.98333	-94	-14	-17	91	7	1	-848	18		2.83333	1.98333	-94	-808	368	14
2.84167	1.98917	-95	-293	-13	66	1437	-46	-12	17		2.84167	1.98917	-95	617	-35	-8	-58	77	-6	-2		2.84167	1.98917	-95	-3	-65	-54	-35	-16	34	66		2.84167	1.98917	-95	-20	-23	97	8	-2	-839	10		2.84167	1.98917	-95	-793	371	18
2.85	1.995	-96	-296	-18	62	1441	-55	-15	11		2.85	1.995	-96	598	-29	3	-53	75	0	-4		2.85	1.995	-96	-2	-64	-53	-33	-13	32	69		2.85	1.995	-96	-24	-20	97	11	-7	-843	3		2.85	1.995	-96	-778	379	15
2.85833	2.00083	-96	-303	-16	57	1444	-67	-23	5		2.85833	2.00083	-96	585	-30	8	-50	76	5	-7		2.85833	2.00083	-96	1	-67	-55	-35	-12	31	73		2.85833	2.00083	-96	-23	-13	92	9	-8	-850	-3		2.85833	2.00083	-96	-766	389	12
2.86667	2.00667	-97	-301	-14	54	1442	-65	-35	-4		2.86667	2.00667	-97	575	-33	7	-56	79	4	-9		2.86667	2.00667	-97	-1	-68	-53	-45	-11	33	74		2.86667	2.00667	-97	-20	-10	90	9	-12	-860	-1		2.86667	2.00667	-97	-755	394	16
2.875	2.0125	-98	-292	-2	53	1444	-67	-35	-5		2.875	2.0125	-98	580	-23	3	-66	85	4	-5		2.875	2.0125	-98	0	-68	-45	-50	-19	34	71		2.875	2.0125	-98	-20	-9	96	10	-13	-867	-2		2.875	2.0125	-98	-755	394	21
2.88333	2.01833	-99	-276	9	49	1443	-76	-17	4		2.88333	2.01833	-99	601	-9	5	-75	91	7	-2		2.88333	2.01833	-99	4	-77	-38	-42	-23	29	71		2.88333	2.01833	-99	-21	-12	100	6	-8	-867	-2		2.88333	2.01833	-99	-769	397	25
2.89167	2.02417	-100	-256	11	47	1432	-87	-7	14		2.89167	2.02417	-100	614	-5	12	-73	96	13	-3		2.89167	2.02417	-100	5	-78	-36	-44	-22	30	67		2.89167	2.02417	-100	-19	-8	100	9	-7	-868	-1		2.89167	2.02417	-100	-789	405	31
2.9	2.03	-101	-254	12	57	1422	-86	4	20		2.9	2.03	-101	621	-3	15	-66	97	18	-1		2.9	2.03	-101	3	-76	-33	-47	-25	34	65		2.9	2.03	-101	-17	4	99	11	-12	-882	4		2.9	2.03	-101	-801	398	33
2.90833	2.03583	-102	-278	18	64	1410	-73	5	22		2.90833	2.03583	-102	618	-12	14	-61	92	21	1		2.90833	2.03583	-102	2	-77	-35	-51	-29	32	67		2.90833	2.03583	-102	-24	9	99	9	-14	-900	10		2.90833	2.03583	-102	-802	386	27
2.91667	2.04167	-102	-302	18	61	1412	-59	2	26		2.91667	2.04167	-102	602	-22	12	-60	87	19	2		2.91667	2.04167	-102	5	-77	-32	-50	-36	34	71		2.91667	2.04167	-102	-34	7	110	1	-7	-906	15		2.91667	2.04167	-102	-802	384	15
2.925	2.0475	-102	-316	12	65	1422	-47	2	26		2.925	2.0475	-102	585	-28	11	-54	86	10	2		2.925	2.0475	-102	8	-74	-33	-42	-38	41	80		2.925	2.0475	-102	-37	3	112	2	-1	-900	9		2.925	2.0475	-102	-797	399	8
2.93333	2.05333	-102	-301	2	66	1424	-49	3	28		2.93333	2.05333	-102	565	-29	7	-39	83	6	-4		2.93333	2.05333	-102	11	-74	-37	-34	-35	44	91		2.93333	2.05333	-102	-40	2	109	5	4	-893	-2		2.93333	2.05333	-102	-777	409	3
2.94167	2.05917	-101	-273	-18	60	1429	-58	16	29		2.94167	2.05917	-101	557	-26	5	-44	82	3	-14		2.94167	2.05917	-101	12	-72	-38	-32	-33	41	101		2.94167	2.05917	-101	-38	6	105	4	9	-880	-4		2.94167	2.05917	-101	-769	410	7
2.95	2.065	-99	-240	-31	53	1431	-62	23	30		2.95	2.065	-99	554	-22	3	-53	86	3	-18		2.95	2.065	-99	15	-66	-41	-36	-32	38	100		2.95	2.065	-99	-27	9	98	9	7	-877	1		2.95	2.065	-99	-766	399	8
2.95833	2.07083	-96	-223	-32	60	1438	-69	30	28		2.95833	2.07083	-96	560	-17	5	-53	85	7	-19		2.95833	2.07083	-96	20	-66	-34	-43	-29	39	94		2.95833	2.07083	-96	-21	4	95	14	5	-888	3		2.95833	2.07083	-96	-768	389	3
2.96667	2.07667	-93	-227	-22	68	1445	-65	34	23		2.96667	2.07667	-93	563	-5	8	-56	85	11	-22		2.96667	2.07667	-93	29	-68	-24	-43	-21	36	93		2.96667	2.07667	-93	-19	-5	94	16	-1	-892	2		2.96667	2.07667	-93	-770	386	-6
2.975	2.0825	-90	-233	-25	67	1450	-62	28	9		2.975	2.0825	-90	563	2	13	-60	85	11	-20		2.975	2.0825	-90	40	-75	-16	-36	-12	37	101		2.975	2.0825	-90	-18	-18	96	24	-12	-897	7		2.975	2.0825	-90	-769	387	-14
2.98333	2.08833	-88	-245	-32	75	1449	-67	23	-5		2.98333	2.08833	-88	556	-8	17	-58	83	6	-19		2.98333	2.08833	-88	49	-79	-14	-32	-11	39	103		2.98333	2.08833	-88	-21	-20	94	30	-20	-899	14		2.98333	2.08833	-88	-776	392	-15
2.99167	2.09417	-88	-257	-21	83	1436	-65	15	-9		2.99167	2.09417	-88	548	-20	12	-54	89	0	-19		2.99167	2.09417	-88	51	-80	-17	-26	-13	44	105		2.99167	2.09417	-88	-28	-10	96	28	-18	-903	20		2.99167	2.09417	-88	-773	409	-11
3	2.1	-89	-267	-4	81	1428	-70	16	-6		3	2.1	-89	541	-31	10	-60	89	-6	-17		3	2.1	-89	45	-74	-23	-29	-10	56	104		3	2.1	-89	-29	1	101	17	-9	-921	20		3	2.1	-89	-758	425	-4
3.00833	2.10583	-91	-270	-1	76	1436	-72	24	-4		3.00833	2.10583	-91	534	-40	10	-71	91	-8	-14		3.00833	2.10583	-91	37	-67	-28	-38	-9	62	98		3.00833	2.10583	-91	-27	9	105	13	-4	-925	15		3.00833	2.10583	-91	-750	430	2
3.01667	2.11167	-92	-272	-3	77	1444	-67	26	4		3.01667	2.11167	-92	523	-48	8	-73	93	-12	-17		3.01667	2.11167	-92	28	-60	-31	-49	-16	59	98		3.01667	2.11167	-92	-27	7	101	13	-5	-909	0		3.01667	2.11167	-92	-767	425	10
3.025	2.1175	-94	-282	-12	78	1458	-68	23	16		3.025	2.1175	-94	518	-41	10	-72	93	-18	-21		3.025	2.1175	-94	30	-60	-22	-49	-20	60	107		3.025	2.1175	-94	-33	6	99	20	-8	-895	-2		3.025	2.1175	-94	-798	425	15
3.03333	2.12333	-95	-288	-22	80	1466	-77	27	22		3.03333	2.12333	-95	520	-26	13	-68	99	-21	-21		3.03333	2.12333	-95	32	-68	-20	-45	-25	59	112		3.03333	2.12333	-95	-34	4	93	22	-7	-893	12		3.03333	2.12333	-95	-820	430	12
3.04167	2.12917	-96	-279	-19	85	1469	-76	30	25		3.04167	2.12917	-96	522	-12	23	-62	103	-17	-15		3.04167	2.12917	-96	36	-76	-21	-47	-23	58	113		3.04167	2.12917	-96	-28	4	86	22	-3	-887	27		3.04167	2.12917	-96	-817	434	3
3.05	2.135	-97	-281	-18	97	1471	-64	36	36		3.05	2.135	-97	510	-9	30	-56	103	-12	-5		3.05	2.135	-97	35	-81	-28	-45	-18	56	104		3.05	2.135	-97	-23	0	83	22	1	-888	34		3.05	2.135	-97	-804	443	3
3.05833	2.14083	-98	-285	-13	96	1466	-60	49	37		3.05833	2.14083	-98	492	-14	26	-58	96	-7	1		3.05833	2.14083	-98	33	-80	-34	-32	-12	60	99		3.05833	2.14083	-98	-20	5	86	14	2	-899	23		3.05833	2.14083	-98	-794	453	9
3.06667	2.14667	-98	-301	0	88	1469	-64	43	38		3.06667	2.14667	-98	471	-22	22	-66	87	-3	5		3.06667	2.14667	-98	28	-74	-34	-22	-17	61	97		3.06667	2.14667	-98	-23	4	94	9	3	-901	6		3.06667	2.14667	-98	-781	464	14
3.075	2.1525	-98	-299	16	81	1476	-68	27	29		3.075	2.1525	-98	459	-34	22	-72	91	-7	7		3.075	2.1525	-98	23	-69	-34	-28	-18	57	101		3.075	2.1525	-98	-30	-2	95	12	8	-904	4		3.075	2.1525	-98	-769	474	12
3.08333	2.15833	-98	-284	29	76	1473	-74	22	32		3.08333	2.15833	-98	456	-40	20	-71	99	-13	7		3.08333	2.15833	-98	21	-65	-35	-35	-6	52	106		3.08333	2.15833	-98	-34	-2	95	14	14	-898	6		3.08333	2.15833	-98	-770	460	10
3.09167	2.16417	-99	-281	28	77	1467	-76	16	32		3.09167	2.16417	-99	461	-37	15	-70	95	-17	-1		3.09167	2.16417	-99	26	-60	-35	-37	-5	52	116		3.09167	2.16417	-99	-32	7	91	18	15	-899	7		3.09167	2.16417	-99	-789	445	12
3.1	2.17	-102	-279	14	77	1459	-77	7	27		3.1	2.17	-102	468	-32	14	-70	95	-19	-8		3.1	2.17	-102	30	-55	-33	-34	-5	59	123		3.1	2.17	-102	-30	12	88	17	18	-906	9		3.1	2.17	-102	-800	443	13
3.10833	2.17583	-107	-273	-6	73	1469	-79	-4	18		3.10833	2.17583	-107	469	-24	16	-70	93	-20	-13		3.10833	2.17583	-107	30	-55	-36	-36	-5	68	120		3.10833	2.17583	-107	-18	5	91	11	15	-917	11		3.10833	2.17583	-107	-808	440	3
3.11667	2.18167	-110	-275	-11	63	1474	-72	-4	12		3.11667	2.18167	-110	456	-15	11	-73	92	-24	-22		3.11667	2.18167	-110	27	-53	-39	-38	-5	75	111		3.11667	2.18167	-110	-4	0	97	13	12	-929	9		3.11667	2.18167	-110	-817	439	-1
3.125	2.1875	-111	-276	-13	59	1469	-55	6	15		3.125	2.1875	-111	431	-14	1	-77	93	-24	-20		3.125	2.1875	-111	20	-60	-37	-33	-7	83	107		3.125	2.1875	-111	0	6	100	12	3	-945	5		3.125	2.1875	-111	-828	435	-13
3.13333	2.19333	-111	-282	-9	61	1465	-42	9	10		3.13333	2.19333	-111	407	-25	-5	-74	95	-26	-5		3.13333	2.19333	-111	23	-68	-32	-37	-8	88	109		3.13333	2.19333	-111	2	11	103	10	1	-954	-2		3.13333	2.19333	-111	-839	425	-22
3.14167	2.19917	-109	-299	-2	57	1465	-46	9	0		3.14167	2.19917	-109	398	-33	-9	-73	101	-24	-4		3.14167	2.19917	-109	26	-70	-31	-38	-2	87	103		3.14167	2.19917	-109	-5	12	105	18	5	-952	2		3.14167	2.19917	-109	-844	427	-15
3.15	2.205	-106	-300	6	62	1460	-55	8	-6		3.15	2.205	-106	400	-31	-10	-78	101	-26	-10		3.15	2.205	-106	31	-67	-30	-38	2	86	104		3.15	2.205	-106	-11	7	101	25	6	-945	7		3.15	2.205	-106	-844	431	-4
3.15833	2.21083	-104	-282	5	87	1461	-56	10	-6		3.15833	2.21083	-104	400	-27	-10	-75	95	-35	-9		3.15833	2.21083	-104	38	-62	-27	-45	6	94	110		3.15833	2.21083	-104	-16	3	102	28	2	-937	3		3.15833	2.21083	-104	-842	433	0
3.16667	2.21667	-102	-275	7	99	1469	-56	15	3		3.16667	2.21667	-102	391	-22	-17	-71	90	-31	-6		3.16667	2.21667	-102	43	-59	-30	-43	12	95	116		3.16667	2.21667	-102	-22	1	114	29	1	-925	7		3.16667	2.21667	-102	-843	433	1
3.175	2.2225	-101	-280	8	99	1473	-55	22	3		3.175	2.2225	-101	378	-14	-19	-74	85	-26	-3		3.175	2.2225	-101	41	-53	-28	-36	15	90	123		3.175	2.2225	-101	-22	7	115	24	3	-918	7		3.175	2.2225	-101	-846	435	4
3.18333	2.22833	-101	-289	5	100	1479	-57	24	-4		3.18333	2.22833	-101	375	-16	-15	-76	84	-21	-5		3.18333	2.22833	-101	40	-51	-26	-29	15	88	128		3.18333	2.22833	-101	-21	9	116	27	-2	-923	5		3.18333	2.22833	-101	-852	441	-1
3.19167	2.23417	-101	-299	-4	104	1487	-52	10	-13		3.19167	2.23417	-101	381	-25	-9	-68	88	-18	-5		3.19167	2.23417	-101	42	-49	-26	-24	12	88	131		3.19167	2.23417	-101	-18	5	115	26	-3	-927	0		3.19167	2.23417	-101	-852	441	0
3.2	2.24	-103	-301	-12	92	1502	-49	-3	-14		3.2	2.24	-103	375	-19	0	-58	94	-14	16		3.2	2.24	-103	42	-45	-27	-25	17	87	131		3.2	2.24	-103	-8	9	116	22	-1	-924	1		3.2	2.24	-103	-845	445	2
3.20833	2.24583	-106	-299	-14	85	1497	-51	-8	-18		3.20833	2.24583	-106	363	-22	0	-46	99	-11	88		3.20833	2.24583	-106	39	-37	-25	-28	26	86	123		3.20833	2.24583	-106	-3	18	117	19	5	-915	13		3.20833	2.24583	-106	-822	446	1
3.21667	2.25167	-109	-298	-12	83	1482	-53	-20	-16		3.21667	2.25167	-109	359	-28	-12	-47	102	-11	102		3.21667	2.25167	-109	34	-37	-23	-31	25	87	117		3.21667	2.25167	-109	-8	25	115	14	5	-910	7		3.21667	2.25167	-109	-811	445	2
3.225	2.2575	-113	-301	-13	85	1474	-56	-17	-12		3.225	2.2575	-113	350	-29	-29	-52	95	-10	82		3.225	2.2575	-113	33	-38	-27	-33	22	86	120		3.225	2.2575	-113	-16	20	108	10	2	-904	2		3.225	2.2575	-113	-834	441	3
3.23333	2.26333	-117	-310	-16	85	1468	-58	-9	-6		3.23333	2.26333	-117	339	-27	-32	-58	85	-8	54		3.23333	2.26333	-117	36	-36	-28	-32	20	89	123		3.23333	2.26333	-117	-22	11	103	9	6	-895	1		3.23333	2.26333	-117	-858	445	16
3.24167	2.26917	-118	-320	-9	80	1467	-61	6	-5		3.24167	2.26917	-118	334	-22	-32	-59	80	0	27		3.24167	2.26917	-118	32	-35	-31	-29	23	97	126		3.24167	2.26917	-118	-22	12	102	12	14	-895	9		3.24167	2.26917	-118	-858	458	34
3.25	2.275	-117	-318	-7	67	1476	-70	24	-4		3.25	2.275	-117	334	-19	-22	-63	77	4	7		3.25	2.275	-117	29	-38	-29	-20	22	99	130		3.25	2.275	-117	-22	10	101	10	18	-902	13		3.25	2.275	-117	-852	463	39
3.25833	2.28083	-116	-313	-3	58	1470	-74	31	2		3.25833	2.28083	-116	317	-29	-4	-63	79	3	0		3.25833	2.28083	-116	36	-38	-23	-10	17	98	127		3.25833	2.28083	-116	-27	9	103	11	17	-910	11		3.25833	2.28083	-116	-842	460	28
3.26667	2.28667	-114	-308	-11	59	1463	-69	24	3		3.26667	2.28667	-114	301	-34	1	-57	88	-1	1		3.26667	2.28667	-114	40	-40	-25	-6	11	101	120		3.26667	2.28667	-114	-26	8	110	11	7	-913	5		3.26667	2.28667	-114	-822	460	19
3.275	2.2925	-112	-300	-20	60	1451	-69	19	0		3.275	2.2925	-112	287	-26	-1	-55	98	-4	-3		3.275	2.2925	-112	30	-44	-31	-7	6	103	114		3.275	2.2925	-112	-25	14	115	11	1	-913	1		3.275	2.2925	-112	-825	453	14
3.28333	2.29833	-112	-298	-23	68	1448	-72	18	1		3.28333	2.29833	-112	273	-16	-12	-54	99	-5	-6		3.28333	2.29833	-112	29	-49	-36	-10	4	101	111		3.28333	2.29833	-112	-24	26	108	13	4	-915	5		3.28333	2.29833	-112	-840	452	10
3.29167	2.30417	-113	-294	-20	77	1451	-77	13	9		3.29167	2.30417	-113	268	-14	-15	-48	96	-9	-5		3.29167	2.30417	-113	39	-50	-46	-18	0	95	114		3.29167	2.30417	-113	-20	33	104	12	13	-922	10		3.29167	2.30417	-113	-845	446	13
3.3	2.31	-115	-285	-27	78	1462	-71	13	10		3.3	2.31	-115	267	-10	-8	-40	92	-14	0		3.3	2.31	-115	46	-47	-56	-22	7	95	124		3.3	2.31	-115	-25	33	110	10	13	-919	14		3.3	2.31	-115	-839	438	16
3.30833	2.31583	-117	-296	-28	76	1472	-65	11	8		3.30833	2.31583	-117	262	-6	-2	-43	93	-13	7		3.30833	2.31583	-117	47	-42	-54	-24	11	99	130		3.30833	2.31583	-117	-28	24	111	13	7	-934	16		3.30833	2.31583	-117	-821	448	14
3.31667	2.32167	-117	-318	-23	71	1474	-62	15	16		3.31667	2.32167	-117	252	-3	-4	-64	94	-2	8		3.31667	2.32167	-117	42	-33	-45	-27	16	100	134		3.31667	2.32167	-117	-28	10	108	13	5	-946	9		3.31667	2.32167	-117	-822	456	11
3.325	2.3275	-117	-328	-13	69	1476	-58	19	14		3.325	2.3275	-117	243	-11	-9	-80	95	-1	4		3.325	2.3275	-117	37	-22	-35	-30	19	107	138		3.325	2.3275	-117	-29	6	107	17	3	-942	5		3.325	2.3275	-117	-824	455	11
3.33333	2.33333	-115	-332	-9	74	1471	-55	18	6		3.33333	2.33333	-115	226	-22	-3	-81	94	-5	-3		3.33333	2.33333	-115	30	-21	-33	-30	19	113	145		3.33333	2.33333	-115	-39	1	109	22	6	-934	11		3.33333	2.33333	-115	-820	458	13
3.34167	2.33917	-111	-331	-1	80	1467	-52	12	-5		3.34167	2.33917	-111	213	-32	8	-84	93	-11	-11		3.34167	2.33917	-111	30	-26	-34	-26	20	116	150		3.34167	2.33917	-111	-46	-9	102	24	9	-937	12		3.34167	2.33917	-111	-818	465	8
3.35	2.345	-106	-339	-8	83	1471	-43	14	-14		3.35	2.345	-106	205	-32	10	-90	92	-18	-16		3.35	2.345	-106	28	-28	-34	-23	20	125	152		3.35	2.345	-106	-49	-15	96	27	8	-946	9		3.35	2.345	-106	-824	472	0
3.35833	2.35083	-102	-346	-10	83	1478	-44	16	-12		3.35833	2.35083	-102	205	-20	13	-88	88	-15	-19		3.35833	2.35083	-102	28	-27	-33	-19	21	126	149		3.35833	2.35083	-102	-54	-14	94	26	9	-950	10		3.35833	2.35083	-102	-843	474	-1
3.36667	2.35667	-100	-352	4	79	1481	-48	12	-8		3.36667	2.35667	-100	204	-4	16	-88	90	-11	-17		3.36667	2.35667	-100	36	-25	-26	-22	25	118	143		3.36667	2.35667	-100	-62	-13	95	19	9	-952	13		3.36667	2.35667	-100	-862	469	-8
3.375	2.3625	-100	-341	11	71	1465	-52	19	-5		3.375	2.3625	-100	196	3	11	-89	90	-8	-16		3.375	2.3625	-100	38	-24	-12	-18	29	115	143		3.375	2.3625	-100	-51	-11	100	10	7	-956	11		3.375	2.3625	-100	-870	461	-12
3.38333	2.36833	-103	-324	14	69	1457	-55	29	2		3.38333	2.36833	-103	180	4	1	-94	88	-9	-16		3.38333	2.36833	-103	33	-27	-2	-15	32	116	147		3.38333	2.36833	-103	-39	-7	118	5	2	-961	9		3.38333	2.36833	-103	-863	466	-14
3.39167	2.37417	-108	-325	10	69	1459	-53	33	6		3.39167	2.37417	-108	157	6	2	-93	93	-9	-13		3.39167	2.37417	-108	24	-29	-1	-5	35	118	150		3.39167	2.37417	-108	-26	-1	126	-1	-4	-968	13		3.39167	2.37417	-108	-852	462	-2
3.4	2.38	-112	-330	7	70	1471	-50	27	0		3.4	2.38	-112	145	2	9	-87	99	-16	-8		3.4	2.38	-112	25	-24	-7	4	34	120	155		3.4	2.38	-112	-17	1	124	3	-9	-975	19		3.4	2.38	-112	-852	456	12
3.40833	2.38583	-114	-337	7	71	1475	-55	32	-17		3.40833	2.38583	-114	135	-2	9	-76	97	-21	0		3.40833	2.38583	-114	38	-18	-15	7	33	118	152		3.40833	2.38583	-114	-16	-6	119	8	-7	-967	16		3.40833	2.38583	-114	-853	452	15
3.41667	2.39167	-116	-330	-2	76	1476	-57	42	-24		3.41667	2.39167	-116	121	-10	2	-75	90	-27	9		3.41667	2.39167	-116	43	-18	-21	7	34	114	145		3.41667	2.39167	-116	-18	-7	117	9	3	-966	1		3.41667	2.39167	-116	-848	455	7
3.425	2.3975	-115	-327	-18	80	1473	-58	47	-19		3.425	2.3975	-115	111	-23	-6	-78	90	-33	10		3.425	2.3975	-115	32	-21	-25	-1	37	113	143		3.425	2.3975	-115	-18	-4	119	15	11	-959	-10		3.425	2.3975	-115	-842	456	2
3.43333	2.40333	-115	-328	-26	89	1469	-57	44	-4		3.43333	2.40333	-115	110	-28	-7	-71	95	-29	1		3.43333	2.40333	-115	23	-18	-25	-11	42	111	145		3.43333	2.40333	-115	-18	-1	120	18	10	-950	-11		3.43333	2.40333	-115	-840	463	2
3.44167	2.40917	-115	-333	-16	93	1469	-60	40	1		3.44167	2.40917	-115	113	-21	-5	-64	100	-20	-8		3.44167	2.40917	-115	21	-17	-21	-12	49	109	150		3.44167	2.40917	-115	-15	5	120	20	8	-946	-11		3.44167	2.40917	-115	-845	469	-1
3.45	2.415	-116	-328	-2	87	1464	-64	44	-6		3.45	2.415	-116	101	-14	-5	-66	104	-17	-16		3.45	2.415	-116	29	-24	-18	0	49	113	153		3.45	2.415	-116	-9	13	112	27	6	-951	-11		3.45	2.415	-116	-859	475	6
3.45833	2.42083	-117	-320	-5	83	1457	-59	44	-20		3.45833	2.42083	-117	85	-18	-7	-69	115	-17	-20		3.45833	2.42083	-117	34	-33	-15	9	46	122	149		3.45833	2.42083	-117	-4	15	106	22	6	-970	-10		3.45833	2.42083	-117	-871	472	11
3.46667	2.42667	-117	-317	-19	79	1452	-58	43	-24		3.46667	2.42667	-117	70	-22	-15	-75	127	-18	-19		3.46667	2.42667	-117	30	-37	-16	10	48	131	149		3.46667	2.42667	-117	-7	12	104	24	2	-997	-11		3.46667	2.42667	-117	-866	463	7
3.475	2.4325	-115	-319	-33	83	1452	-61	37	-19		3.475	2.4325	-115	57	-12	-14	-70	133	-20	-15		3.475	2.4325	-115	22	-37	-12	5	53	134	154		3.475	2.4325	-115	-12	4	102	30	-2	-1009	-6		3.475	2.4325	-115	-867	458	7
3.48333	2.43833	-111	-320	-24	90	1454	-61	22	-8		3.48333	2.43833	-111	39	-8	-4	-67	130	-14	-7		3.48333	2.43833	-111	21	-31	-9	-3	59	132	156		3.48333	2.43833	-111	-21	-7	108	31	-2	-1002	7		3.48333	2.43833	-111	-875	465	17
3.49167	2.44417	-107	-326	-19	89	1455	-63	5	-2		3.49167	2.44417	-107	27	2	3	-60	126	-11	1		3.49167	2.44417	-107	16	-28	-3	-7	61	135	155		3.49167	2.44417	-107	-24	-17	104	27	4	-990	5		3.49167	2.44417	-107	-874	465	18
3.5	2.45	-105	-328	-22	83	1456	-63	-9	-1		3.5	2.45	-105	28	6	10	-55	125	-16	7		3.5	2.45	-105	15	-23	-2	-6	64	139	151		3.5	2.45	-105	-26	-22	102	29	9	-987	-7		3.5	2.45	-105	-876	459	-2
3.50833	2.45583	-106	-324	-29	79	1457	-63	-20	6		3.50833	2.45583	-106	38	8	9	-56	118	-13	7		3.50833	2.45583	-106	28	-18	2	-4	62	141	147		3.50833	2.45583	-106	-24	-20	103	31	12	-994	-17		3.50833	2.45583	-106	-874	463	-16
3.51667	2.46167	-109	-333	-25	89	1458	-66	-23	3		3.51667	2.46167	-109	34	8	11	-55	105	-13	11		3.51667	2.46167	-109	40	-15	-1	8	58	139	150		3.51667	2.46167	-109	-22	-22	110	32	15	-987	-20		3.51667	2.46167	-109	-869	462	-11
3.525	2.4675	-113	-338	-24	95	1457	-68	-20	1		3.525	2.4675	-113	25	0	20	-66	96	-14	12		3.525	2.4675	-113	38	-11	-3	21	55	138	150		3.525	2.4675	-113	-26	-25	115	27	11	-971	-13		3.525	2.4675	-113	-862	463	4
3.53333	2.47333	-116	-333	-33	95	1464	-67	-12	2		3.53333	2.47333	-116	15	-15	26	-73	102	-14	3		3.53333	2.47333	-116	31	-4	-6	20	50	143	147		3.53333	2.47333	-116	-25	-23	119	20	13	-955	-1		3.53333	2.47333	-116	-859	470	11
3.54167	2.47917	-116	-328	-40	87	1465	-64	-10	-6		3.54167	2.47917	-116	7	-27	29	-71	115	-13	-1		3.54167	2.47917	-116	28	-2	-8	12	45	151	152		3.54167	2.47917	-116	-20	-17	118	11	12	-949	5		3.54167	2.47917	-116	-859	475	7
3.55	2.485	-115	-334	-36	82	1459	-65	1	-11		3.55	2.485	-115	2	-36	27	-74	122	-13	1		3.55	2.485	-115	21	5	-7	8	45	151	163		3.55	2.485	-115	-16	-14	122	2	14	-949	4		3.55	2.485	-115	-859	467	15
3.55833	2.49083	-114	-337	-29	86	1451	-57	17	-9		3.55833	2.49083	-114	-4	-32	12	-80	124	-16	3		3.55833	2.49083	-114	19	12	-6	8	45	152	167		3.55833	2.49083	-114	-9	-17	138	-3	20	-954	0		3.55833	2.49083	-114	-859	452	25
3.56667	2.49667	-113	-341	-17	89	1434	-49	24	-8		3.56667	2.49667	-113	-5	-33	-4	-77	125	-16	9		3.56667	2.49667	-113	20	18	-7	4	47	154	163		3.56667	2.49667	-113	-10	-12	141	7	17	-950	1		3.56667	2.49667	-113	-872	445	20
3.575	2.5025	-113	-345	-13	90	1435	-42	17	-10		3.575	2.5025	-113	-21	-34	0	-73	119	-16	10		3.575	2.5025	-113	21	8	-2	2	50	148	159		3.575	2.5025	-113	-21	-11	140	29	16	-934	2		3.575	2.5025	-113	-885	455	23
3.58333	2.50833	-115	-336	-12	79	1449	-43	13	-8		3.58333	2.50833	-115	-41	-28	7	-67	104	-19	9		3.58333	2.50833	-115	27	-6	4	-2	56	141	162		3.58333	2.50833	-115	-28	-14	140	38	11	-929	7		3.58333	2.50833	-115	-889	474	31
3.59167	2.51417	-117	-323	-12	65	1461	-39	16	5		3.59167	2.51417	-117	-52	-25	4	-65	92	-19	8		3.59167	2.51417	-117	29	-16	9	1	56	141	171		3.59167	2.51417	-117	-23	-14	144	33	9	-924	12		3.59167	2.51417	-117	-896	484	32
3.6	2.52	-118	-319	-2	68	1466	-42	20	7		3.6	2.52	-118	-60	-21	-5	-71	91	-18	13		3.6	2.52	-118	35	-18	9	10	51	143	175		3.6	2.52	-118	-19	-12	147	30	0	-878	16		3.6	2.52	-118	-895	493	23
3.60833	2.52583	-119	-305	5	74	1469	-43	17	-5		3.60833	2.52583	-119	-53	-18	-5	-78	96	-17	15		3.60833	2.52583	-119	45	-10	9	13	50	146	172		3.60833	2.52583	-119	-17	-11	140	34	-6	-889	20		3.60833	2.52583	-119	-888	504	15
3.61667	2.53167	-120	-262	-1	87	1459	-51	12	-10		3.61667	2.53167	-120	-46	-13	-3	-76	100	-14	11		3.61667	2.53167	-120	51	-5	11	20	57	155	168		3.61667	2.53167	-120	-17	-18	131	41	1	-920	20		3.61667	2.53167	-120	-888	513	9
3.625	2.5375	-121	-236	-8	89	1442	-52	14	-10		3.625	2.5375	-121	-39	-9	-6	-72	112	-13	6		3.625	2.5375	-121	48	3	4	28	60	159	172		3.625	2.5375	-121	-20	-30	129	36	11	-939	21		3.625	2.5375	-121	-902	510	0
3.63333	2.54333	-121	-254	-6	85	1438	-62	11	-7		3.63333	2.54333	-121	-39	-10	-4	-67	116	-18	5		3.63333	2.54333	-121	43	7	0	26	60	161	183		3.63333	2.54333	-121	-21	-34	126	24	15	-945	21		3.63333	2.54333	-121	-906	512	5
3.64167	2.54917	-122	-268	0	73	1436	-76	11	-2		3.64167	2.54917	-122	-50	-13	-5	-69	117	-15	7		3.64167	2.54917	-122	39	10	4	20	65	159	185		3.64167	2.54917	-122	-22	-24	130	15	6	-959	13		3.64167	2.54917	-122	-896	518	10
3.65	2.555	-121	-276	6	64	1420	-84	10	-7		3.65	2.555	-121	-61	-13	-9	-67	118	-8	6		3.65	2.555	-121	33	19	10	15	72	158	183		3.65	2.555	-121	-24	-10	140	8	0	-964	6		3.65	2.555	-121	-896	534	7
3.65833	2.56083	-120	-291	5	65	1422	-79	2	-12		3.65833	2.56083	-120	-68	-11	-14	-57	122	-15	4		3.65833	2.56083	-120	29	23	11	16	73	159	180		3.65833	2.56083	-120	-31	3	149	13	-1	-970	-1		3.65833	2.56083	-120	-894	546	16
3.66667	2.56667	-118	-314	4	63	1431	-67	3	-12		3.66667	2.56667	-118	-79	-17	-19	-52	123	-21	3		3.66667	2.56667	-118	29	17	8	14	71	154	181		3.66667	2.56667	-118	-45	9	153	18	-7	-972	-3		3.66667	2.56667	-118	-899	548	18
3.675	2.5725	-117	-322	4	62	1432	-53	7	-5		3.675	2.5725	-117	-90	-12	-18	-57	121	-29	5		3.675	2.5725	-117	25	13	7	11	69	150	175		3.675	2.5725	-117	-51	9	150	23	-8	-966	-5		3.675	2.5725	-117	-897	550	18
3.68333	2.57833	-117	-313	-16	66	1427	-57	7	5		3.68333	2.57833	-117	-90	-10	-10	-57	122	-36	12		3.68333	2.57833	-117	21	13	8	12	65	152	167		3.68333	2.57833	-117	-45	4	145	20	-8	-960	-9		3.68333	2.57833	-117	-897	553	21
3.69167	2.58417	-119	-306	-25	67	1422	-66	3	9		3.69167	2.58417	-119	-81	-18	-3	-49	128	-33	14		3.69167	2.58417	-119	16	9	10	18	66	155	166		3.69167	2.58417	-119	-45	4	144	11	-3	-961	-13		3.69167	2.58417	-119	-913	541	17
3.7	2.59	-120	-311	-23	72	1418	-64	6	-1		3.7	2.59	-120	-79	-18	-7	-50	137	-30	13		3.7	2.59	-120	20	12	8	14	76	152	169		3.7	2.59	-120	-37	22	148	6	2	-961	-11		3.7	2.59	-120	-933	517	12
3.70833	2.59583	-121	-330	-23	80	1430	-65	10	-10		3.70833	2.59583	-121	-82	-13	-4	-60	137	-27	10		3.70833	2.59583	-121	24	22	8	9	90	150	168		3.70833	2.59583	-121	-28	39	156	12	13	-953	-9		3.70833	2.59583	-121	-933	504	21
3.71667	2.60167	-120	-352	-16	78	1441	-67	-4	-10		3.71667	2.60167	-120	-91	-15	8	-66	130	-28	7		3.71667	2.60167	-120	22	25	16	9	97	154	164		3.71667	2.60167	-120	-17	92	155	19	21	-950	-9		3.71667	2.60167	-120	-918	506	33
3.725	2.6075	-118	-355	-8	80	1443	-64	-16	-5		3.725	2.6075	-118	-100	-23	10	-67	130	-31	3		3.725	2.6075	-118	15	27	26	5	94	156	159		3.725	2.6075	-118	-20	90	153	22	20	-953	-6		3.725	2.6075	-118	-907	511	40
3.73333	2.61333	-116	-350	-8	85	1432	-60	-21	-6		3.73333	2.61333	-116	-109	-21	4	-67	127	-34	-2		3.73333	2.61333	-116	10	37	27	4	86	157	159		3.73333	2.61333	-116	-27	69	156	27	16	-960	-5		3.73333	2.61333	-116	-903	511	42
3.74167	2.61917	-114	-349	-7	83	1419	-59	-17	-12		3.74167	2.61917	-114	-113	-9	5	-70	114	-35	-5		3.74167	2.61917	-114	15	35	24	8	76	157	163		3.74167	2.61917	-114	-33	44	158	25	14	-964	-3		3.74167	2.61917	-114	-904	524	33
3.75	2.625	-113	-339	-3	82	1405	-57	2	-5		3.75	2.625	-113	-108	-12	2	-71	118	-37	-9		3.75	2.625	-113	18	30	22	18	66	168	168		3.75	2.625	-113	-31	20	156	19	14	-971	-5		3.75	2.625	-113	-905	532	30
3.75833	2.63083	-112	-325	-4	80	1400	-53	14	-5		3.75833	2.63083	-112	-103	-15	-2	-77	123	-36	-11		3.75833	2.63083	-112	18	28	23	29	67	175	171		3.75833	2.63083	-112	-27	0	147	16	8	-966	-4		3.75833	2.63083	-112	-909	526	31
3.76667	2.63667	-110	-317	-9	77	1397	-51	24	-11		3.76667	2.63667	-110	-94	-13	0	-76	117	-31	-7		3.76667	2.63667	-110	22	24	25	38	70	171	176		3.76667	2.63667	-110	-21	-14	140	15	6	-970	2		3.76667	2.63667	-110	-923	532	25
3.775	2.6425	-109	-319	-17	76	1402	-58	32	-15		3.775	2.6425	-109	-93	-13	3	-71	116	-27	4		3.775	2.6425	-109	29	17	26	42	70	167	183		3.775	2.6425	-109	-23	-21	148	12	6	-979	19		3.775	2.6425	-109	-925	525	13
3.78333	2.64833	-110	-326	-18	78	1417	-64	31	-14		3.78333	2.64833	-110	-100	-13	8	-74	122	-24	7		3.78333	2.64833	-110	34	16	27	45	75	168	186		3.78333	2.64833	-110	-22	-20	157	13	7	-986	36		3.78333	2.64833	-110	-908	517	8
3.79167	2.65417	-113	-326	-17	83	1422	-62	26	-7		3.79167	2.65417	-113	-94	-20	6	-80	125	-15	1		3.79167	2.65417	-113	39	20	25	39	82	167	185		3.79167	2.65417	-113	-24	-16	164	10	6	-990	33		3.79167	2.65417	-113	-896	513	7
3.8	2.66	-116	-322	-14	94	1421	-58	23	3		3.8	2.66	-116	-97	-27	-5	-73	123	-17	-2		3.8	2.66	-116	27	26	24	40	90	170	179		3.8	2.66	-116	-21	34	163	9	5	-991	28		3.8	2.66	-116	-890	520	19
3.80833	2.66583	-120	-326	-6	104	1424	-59	11	6		3.80833	2.66583	-120	-102	-32	-16	-69	130	-15	-3		3.80833	2.66583	-120	20	33	31	40	97	173	172		3.80833	2.66583	-120	-16	212	160	17	1	-989	24		3.80833	2.66583	-120	-885	529	29
3.81667	2.67167	-123	-318	3	112	1424	-62	3	3		3.81667	2.67167	-123	-104	-33	-19	-63	132	-5	-8		3.81667	2.67167	-123	21	31	34	38	88	175	166		3.81667	2.67167	-123	-18	222	160	24	-1	-981	23		3.81667	2.67167	-123	-889	535	28
3.825	2.6775	-124	-305	-1	114	1416	-59	8	-5		3.825	2.6775	-124	-108	-30	-11	-60	124	0	-13		3.825	2.6775	-124	26	29	30	38	79	180	168		3.825	2.6775	-124	-26	165	158	28	-2	-983	24		3.825	2.6775	-124	-912	534	15
3.83333	2.68333	-124	-308	-11	106	1398	-51	14	-7		3.83333	2.68333	-124	-112	-32	6	-63	128	-4	-18		3.83333	2.68333	-124	34	28	31	36	80	184	173		3.83333	2.68333	-124	-26	104	155	31	4	-987	23		3.83333	2.68333	-124	-934	532	8
3.84167	2.68917	-124	-314	-14	93	1386	-43	18	-9		3.84167	2.68917	-124	-114	-32	17	-67	141	-9	-13		3.84167	2.68917	-124	44	27	28	32	86	187	179		3.84167	2.68917	-124	-28	62	145	27	9	-995	23		3.84167	2.68917	-124	-939	542	11
3.85	2.695	-124	-313	-11	82	1380	-35	14	-5		3.85	2.695	-124	-114	-29	21	-65	142	-16	-7		3.85	2.695	-124	47	37	28	42	89	185	185		3.85	2.695	-124	-34	44	145	31	13	-996	17		3.85	2.695	-124	-937	549	9
3.85833	2.70083	-124	-314	-3	79	1373	-37	13	-11		3.85833	2.70083	-124	-115	-25	27	-59	133	-16	-1		3.85833	2.70083	-124	44	33	29	50	90	178	181		3.85833	2.70083	-124	-34	24	147	33	12	-992	13		3.85833	2.70083	-124	-933	549	9
3.86667	2.70667	-124	-335	-1	83	1365	-45	12	-24		3.86667	2.70667	-124	-121	-22	34	-57	130	-12	12		3.86667	2.70667	-124	37	20	36	52	89	173	181		3.86667	2.70667	-124	-33	5	156	24	9	-995	15		3.86667	2.70667	-124	-926	550	16
3.875	2.7125	-125	-345	-4	94	1366	-48	16	-28		3.875	2.7125	-125	-117	-21	29	-66	131	-17	21		3.875	2.7125	-125	36	17	40	49	86	177	181		3.875	2.7125	-125	-28	-2	159	16	13	-998	13		3.875	2.7125	-125	-917	550	17
3.88333	2.71833	-127	-340	-6	97	1368	-43	25	-24		3.88333	2.71833	-127	-117	-29	17	-73	134	-21	20		3.88333	2.71833	-127	31	23	43	43	90	190	176		3.88333	2.71833	-127	-20	1	153	16	23	-1001	4		3.88333	2.71833	-127	-912	553	15
3.89167	2.72417	-128	-335	-7	109	1363	-42	28	-22		3.89167	2.72417	-128	-121	-27	6	-76	134	-25	16		3.89167	2.72417	-128	23	31	50	44	88	197	171		3.89167	2.72417	-128	-19	1	156	20	26	-1010	-5		3.89167	2.72417	-128	-922	545	17
3.9	2.73	-127	-333	-9	110	1364	-44	34	-26		3.9	2.73	-127	-126	-16	2	-79	134	-28	8		3.9	2.73	-127	23	36	54	51	78	199	170		3.9	2.73	-127	-22	-3	165	18	22	-1009	-12		3.9	2.73	-127	-941	539	20
3.90833	2.73583	-125	-346	-3	101	1370	-56	36	-12		3.90833	2.73583	-125	-139	-5	1	-87	141	-26	2		3.90833	2.73583	-125	33	40	52	56	76	194	172		3.90833	2.73583	-125	-29	-11	168	19	24	-1002	-16		3.90833	2.73583	-125	-952	530	24
3.91667	2.74167	-123	-345	3	93	1378	-56	31	0		3.91667	2.74167	-123	-157	-4	6	-88	149	-20	-1		3.91667	2.74167	-123	37	44	47	52	79	190	171		3.91667	2.74167	-123	-38	-11	169	24	22	-996	-15		3.91667	2.74167	-123	-941	527	17
3.925	2.7475	-122	-339	7	86	1385	-52	21	0		3.925	2.7475	-122	-173	-10	7	-87	149	-16	2		3.925	2.7475	-122	31	45	47	49	77	190	171		3.925	2.7475	-122	-43	-16	165	22	17	-994	-11		3.925	2.7475	-122	-937	530	17
3.93333	2.75333	-122	-327	12	82	1388	-59	19	0		3.93333	2.75333	-122	-181	-13	9	-86	147	-18	11		3.93333	2.75333	-122	31	41	48	49	84	193	173		3.93333	2.75333	-122	-41	-22	166	23	13	-992	-7		3.93333	2.75333	-122	-938	534	13
3.94167	2.75917	-123	-319	23	81	1377	-61	21	-2		3.94167	2.75917	-123	-186	-15	3	-82	152	-21	21		3.94167	2.75917	-123	41	38	44	51	91	196	170		3.94167	2.75917	-123	-38	-21	173	25	4	-999	-10		3.94167	2.75917	-123	-945	538	14
3.95	2.765	-123	-329	27	80	1366	-59	24	-3		3.95	2.765	-123	-177	-18	-3	-78	154	-19	33		3.95	2.765	-123	46	36	42	57	93	200	173		3.95	2.765	-123	-29	-24	171	29	4	-997	-3		3.95	2.765	-123	-949	544	15
3.95833	2.77083	-123	-329	21	75	1364	-54	20	-1		3.95833	2.77083	-123	-163	-19	3	-80	152	-12	36		3.95833	2.77083	-123	44	36	41	62	98	197	189		3.95833	2.77083	-123	-21	-32	168	31	6	-999	13		3.95833	2.77083	-123	-959	547	30
3.96667	2.77667	-121	-324	1	72	1360	-41	22	2		3.96667	2.77667	-121	-159	-29	9	-79	146	-16	30		3.96667	2.77667	-121	43	39	38	56	102	196	196		3.96667	2.77667	-121	-25	-32	165	28	5	-1002	16		3.96667	2.77667	-121	-972	550	35
3.975	2.7825	-119	-324	-10	118	1353	-38	34	-3		3.975	2.7825	-119	-162	-29	11	-74	133	-18	25		3.975	2.7825	-119	43	40	32	53	105	190	198		3.975	2.7825	-119	-25	-21	168	30	9	-1010	19		3.975	2.7825	-119	-973	544	35
3.98333	2.78833	-117	-320	-7	154	1353	-44	37	-10		3.98333	2.78833	-117	-170	-30	5	-80	128	-13	17		3.98333	2.78833	-117	52	37	35	63	104	184	191		3.98333	2.78833	-117	-20	-10	172	24	12	-1011	16		3.98333	2.78833	-117	-973	551	41
3.99167	2.79417	-116	-305	3	155	1352	-49	34	-12		3.99167	2.79417	-116	-182	-34	-11	-79	133	-12	8		3.99167	2.79417	-116	51	41	41	62	98	177	185		3.99167	2.79417	-116	-13	-9	173	15	14	-1009	18		3.99167	2.79417	-116	-975	558	45
4	2.8	-116	-296	10	142	1352	-66	29	-12		4	2.8	-116	-192	-30	-25	-81	140	-9	5		4	2.8	-116	50	48	43	55	94	169	189		4	2.8	-116	-9	-9	227	14	22	-1011	22		4	2.8	-116	-985	561	42
4.00833	2.80583	-116	-298	9	123	1354	-74	22	-3		4.00833	2.80583	-116	-200	-31	-19	-83	140	-16	5		4.00833	2.80583	-116	48	53	44	54	93	165	187		4.00833	2.80583	-116	-7	-8	252	22	31	-1013	24		4.00833	2.80583	-116	-989	564	29
4.01667	2.81167	-117	-313	1	100	1346	-63	11	-5		4.01667	2.81167	-117	-207	-29	-11	-79	145	-17	-2		4.01667	2.81167	-117	45	52	51	65	95	177	188		4.01667	2.81167	-117	-18	-12	238	33	32	-1015	9		4.01667	2.81167	-117	-973	556	19
4.025	2.8175	-119	-321	-8	86	1339	-59	13	-10		4.025	2.8175	-119	-211	-26	-2	-78	150	-9	-9		4.025	2.8175	-119	42	45	54	78	101	187	193		4.025	2.8175	-119	-32	-16	219	36	33	-1010	-9		4.025	2.8175	-119	-954	536	24
4.03333	2.82333	-121	-321	-11	84	1326	-66	20	-7		4.03333	2.82333	-121	-210	-31	9	-79	149	11	-10		4.03333	2.82333	-121	43	45	52	79	110	193	197		4.03333	2.82333	-121	-42	-21	209	38	25	-1006	-14		4.03333	2.82333	-121	-949	517	28
4.04167	2.82917	-122	-324	-5	86	1322	-69	27	-9		4.04167	2.82917	-122	-216	-38	12	-78	144	9	-7		4.04167	2.82917	-122	42	50	50	78	119	196	199		4.04167	2.82917	-122	-39	-16	194	35	15	-998	-14		4.04167	2.82917	-122	-960	517	32
4.05	2.835	-124	-321	6	84	1328	-70	20	-14		4.05	2.835	-124	-220	-32	11	-80	133	-5	3		4.05	2.835	-124	45	63	54	81	122	196	202		4.05	2.835	-124	-39	-11	181	29	6	-982	-5		4.05	2.835	-124	-970	527	32
4.05833	2.84083	-125	-328	17	85	1329	-71	5	-25		4.05833	2.84083	-125	-224	-28	8	-81	129	-18	13		4.05833	2.84083	-125	43	69	58	78	121	201	204		4.05833	2.84083	-125	-44	-6	173	27	-2	-986	8		4.05833	2.84083	-125	-980	539	25
4.06667	2.84667	-127	-327	20	82	1325	-64	-4	-36		4.06667	2.84667	-127	-225	-24	8	-79	129	-22	12		4.06667	2.84667	-127	46	75	57	73	115	207	202		4.06667	2.84667	-127	-44	-7	164	21	-6	-993	21		4.06667	2.84667	-127	-979	546	19
4.075	2.8525	-130	-321	20	78	1333	-55	-12	-35		4.075	2.8525	-130	-228	-27	9	-80	129	-26	-1		4.075	2.8525	-130	51	82	57	72	105	208	204		4.075	2.8525	-130	-38	-7	159	19	-4	-1006	28		4.075	2.8525	-130	-979	549	30
4.08333	2.85833	-131	-320	16	84	1332	-45	-21	-29		4.08333	2.85833	-131	-232	-28	13	-80	141	-30	-10		4.08333	2.85833	-131	45	84	66	71	96	211	200		4.08333	2.85833	-131	-26	-13	163	22	-6	-1014	28		4.08333	2.85833	-131	-970	562	40
4.09167	2.86417	-131	-323	1	93	1326	-44	-23	-32		4.09167	2.86417	-131	-232	-24	9	-75	153	-28	-5		4.09167	2.86417	-131	38	86	71	71	90	209	199		4.09167	2.86417	-131	1	-14	172	25	0	-1015	27		4.09167	2.86417	-131	-957	562	38
4.1	2.87	-131	-334	-13	97	1316	-52	-20	-30		4.1	2.87	-131	-234	-18	3	-77	149	-22	7		4.1	2.87	-131	35	85	72	66	90	204	201		4.1	2.87	-131	13	-12	174	31	7	-1008	27		4.1	2.87	-131	-953	557	25
4.10833	2.87583	-130	-343	-18	106	1311	-56	-16	-21		4.10833	2.87583	-130	-243	-17	-1	-73	148	-28	13		4.10833	2.87583	-130	33	86	65	68	94	205	200		4.10833	2.87583	-130	0	-14	172	29	7	-998	24		4.10833	2.87583	-130	-960	555	16
4.11667	2.88167	-130	-341	-21	125	1306	-56	-12	-13		4.11667	2.88167	-130	-255	-25	-9	-71	151	-32	9		4.11667	2.88167	-130	32	78	61	79	102	207	199		4.11667	2.88167	-130	-10	-18	171	18	10	-985	22		4.11667	2.88167	-130	-973	556	27
4.125	2.8875	-132	-330	-27	129	1309	-58	-13	-3		4.125	2.8875	-132	-264	-17	-19	-67	149	-31	3		4.125	2.8875	-132	25	69	61	84	106	205	200		4.125	2.8875	-132	-19	-21	170	27	11	-984	22		4.125	2.8875	-132	-984	564	38
4.13333	2.89333	-134	-329	-30	120	1301	-57	-16	-5		4.13333	2.89333	-134	-270	-9	-21	-59	149	-28	5		4.13333	2.89333	-134	32	60	58	77	103	199	203		4.13333	2.89333	-134	-28	-19	173	28	14	-988	23		4.13333	2.89333	-134	-984	569	37
4.14167	2.89917	-136	-332	-16	114	1288	-51	-22	-11		4.14167	2.89917	-136	-276	-11	-12	-52	151	-28	10		4.14167	2.89917	-136	42	58	60	72	98	194	201		4.14167	2.89917	-136	-28	-15	182	19	16	-991	28		4.14167	2.89917	-136	-983	565	27
4.15	2.905	-137	-330	-2	115	1281	-58	-19	-14		4.15	2.905	-137	-279	-8	0	-55	153	-28	14		4.15	2.905	-137	45	59	65	66	94	197	198		4.15	2.905	-137	-23	-19	188	14	33	-988	36		4.15	2.905	-137	-978	565	13
4.15833	2.91083	-137	-314	9	111	1278	-59	-8	-17		4.15833	2.91083	-137	-284	-8	3	-60	149	-22	23		4.15833	2.91083	-137	42	55	73	68	91	199	198		4.15833	2.91083	-137	-19	-18	187	19	44	-996	36		4.15833	2.91083	-137	-974	567	-1
4.16667	2.91667	-135	-302	11	110	1273	-45	-6	-17		4.16667	2.91667	-135	-286	-17	4	-67	146	-17	19		4.16667	2.91667	-135	35	59	89	77	97	198	201		4.16667	2.91667	-135	-18	-22	178	28	41	-1009	30		4.16667	2.91667	-135	-970	563	6
4.175	2.9225	-134	-299	-1	97	1275	-34	-20	-8		4.175	2.9225	-134	-276	-29	6	-65	145	-13	12		4.175	2.9225	-134	30	67	99	81	103	193	202		4.175	2.9225	-134	-20	-26	173	28	35	-1003	21		4.175	2.9225	-134	-966	562	16
4.18333	2.92833	-134	-295	-6	86	1278	-22	-33	1		4.18333	2.92833	-134	-285	-33	8	-60	142	-18	13		4.18333	2.92833	-134	29	76	98	81	105	185	199		4.18333	2.92833	-134	-24	-23	173	31	28	-992	16		4.18333	2.92833	-134	-977	564	19
4.19167	2.93417	-135	-294	-10	89	1278	-20	-36	-2		4.19167	2.93417	-135	-301	-36	9	-63	143	-25	20		4.19167	2.93417	-135	38	79	97	85	109	186	188		4.19167	2.93417	-135	-31	-19	166	37	23	-988	17		4.19167	2.93417	-135	-982	570	18
4.2	2.94	-136	-319	-10	89	1274	-24	-33	-14		4.2	2.94	-136	-311	-42	5	-66	150	-28	20		4.2	2.94	-136	44	73	96	95	110	194	178		4.2	2.94	-136	-39	-12	169	35	19	-994	27		4.2	2.94	-136	-969	575	20
4.20833	2.94583	-136	-341	-8	98	1268	-26	-30	-25		4.20833	2.94583	-136	-321	-42	-2	-68	154	-28	9		4.20833	2.94583	-136	48	68	92	98	106	199	181		4.20833	2.94583	-136	-43	-11	178	34	16	-996	38		4.20833	2.94583	-136	-960	574	28
4.21667	2.95167	-134	-350	-5	109	1266	-17	-18	-26		4.21667	2.95167	-134	-317	-39	-4	-70	158	-23	-2		4.21667	2.95167	-134	45	70	90	93	106	205	189		4.21667	2.95167	-134	-33	-13	177	30	13	-998	37		4.21667	2.95167	-134	-970	568	26
4.225	2.9575	-132	-353	1	107	1263	-7	-11	-17		4.225	2.9575	-132	-313	-42	-7	-73	163	-20	-2		4.225	2.9575	-132	40	79	85	87	107	212	190		4.225	2.9575	-132	-24	-22	173	28	15	-1001	33		4.225	2.9575	-132	-994	555	23
4.23333	2.96333	-130	-366	6	102	1256	-4	-5	-10		4.23333	2.96333	-130	-314	-43	-3	-69	162	-22	8		4.23333	2.96333	-130	40	91	84	90	104	217	188		4.23333	2.96333	-130	-21	-21	171	27	15	-993	26		4.23333	2.96333	-130	-1016	552	14
4.24167	2.96917	-129	-372	6	99	1249	-17	1	-8		4.24167	2.96917	-129	-330	-37	2	-70	159	-28	15		4.24167	2.96917	-129	34	94	86	100	106	221	186		4.24167	2.96917	-129	-15	-15	175	28	13	-1000	26		4.24167	2.96917	-129	-1020	542	9
4.25	2.975	-128	-366	5	99	1242	-39	8	-9		4.25	2.975	-128	-351	-34	-2	-76	162	-27	17		4.25	2.975	-128	29	88	90	108	109	223	187		4.25	2.975	-128	-19	-12	178	37	13	-1009	22		4.25	2.975	-128	-1016	540	12
4.25833	2.98083	-128	-361	6	103	1231	-50	4	-12		4.25833	2.98083	-128	-360	-30	-4	-78	170	-25	22		4.25833	2.98083	-128	25	78	97	105	106	221	186		4.25833	2.98083	-128	-18	-15	179	38	16	-1003	20		4.25833	2.98083	-128	-1005	545	16
4.26667	2.98667	-129	-361	-3	94	1231	-48	-4	-20		4.26667	2.98667	-129	-366	-21	-1	-77	179	-24	25		4.26667	2.98667	-129	24	82	95	100	102	213	189		4.26667	2.98667	-129	-12	-17	174	31	13	-1003	22		4.26667	2.98667	-129	-1001	549	8
4.275	2.9925	-129	-362	-11	84	1229	-47	-10	-19		4.275	2.9925	-129	-377	-12	-3	-75	177	-23	21		4.275	2.9925	-129	26	89	93	93	100	207	186		4.275	2.9925	-129	-11	-14	173	25	9	-997	26		4.275	2.9925	-129	-998	547	5
4.28333	2.99833	-129	-366	-12	88	1223	-56	-14	-18		4.28333	2.99833	-129	-376	-2	-8	-75	175	-24	17		4.28333	2.99833	-129	33	90	87	91	98	206	185		4.28333	2.99833	-129	-20	-21	176	15	4	-983	19		4.28333	2.99833	-129	-998	549	12
4.29167	3.00417	-128	-366	-5	95	1215	-54	-16	-16		4.29167	3.00417	-128	-372	-1	-7	-75	182	-22	18		4.29167	3.00417	-128	36	90	82	92	96	207	184		4.29167	3.00417	-128	-25	-29	182	11	-5	-984	14		4.29167	3.00417	-128	-991	559	9
4.3	3.01	-127	-361	2	91	1214	-42	-14	-7		4.3	3.01	-127	-366	-6	-4	-76	184	-14	23		4.3	3.01	-127	39	78	87	88	101	208	180		4.3	3.01	-127	-29	-39	186	15	-11	-987	12		4.3	3.01	-127	-988	569	-3
4.30833	3.01583	-127	-370	-1	77	1223	-33	-10	-1		4.30833	3.01583	-127	-376	-13	-5	-74	181	-11	30		4.30833	3.01583	-127	37	69	92	87	100	214	180		4.30833	3.01583	-127	-33	-34	184	16	-16	-995	11		4.30833	3.01583	-127	-986	569	-2
4.31667	3.02167	-126	-387	-4	68	1226	-40	-7	5		4.31667	3.02167	-126	-393	-14	-7	-82	179	-9	34		4.31667	3.02167	-126	28	71	102	90	99	212	179		4.31667	3.02167	-126	-37	-30	180	12	-8	-1013	10		4.31667	3.02167	-126	-975	568	2
4.325	3.0275	-127	-383	-3	73	1219	-50	-1	13		4.325	3.0275	-127	-409	-12	-7	-84	175	-6	25		4.325	3.0275	-127	20	71	108	91	101	208	174		4.325	3.0275	-127	-33	-27	184	10	3	-1020	10		4.325	3.0275	-127	-979	577	-1
4.33333	3.03333	-129	-356	-3	84	1212	-51	8	3		4.33333	3.03333	-129	-414	-18	1	-75	169	-4	15		4.33333	3.03333	-129	13	73	111	95	105	206	170		4.33333	3.03333	-129	-27	-28	190	20	0	-1025	15		4.33333	3.03333	-129	-989	585	4
4.34167	3.03917	-132	-335	2	93	1201	-55	4	-8		4.34167	3.03917	-132	-413	-20	7	-72	163	-7	11		4.34167	3.03917	-132	9	72	107	99	112	202	165		4.34167	3.03917	-132	-26	-29	195	31	-1	-1018	28		4.34167	3.03917	-132	-997	590	11
4.35	3.045	-136	-321	3	95	1185	-55	-4	-13		4.35	3.045	-136	-409	-21	8	-78	161	-19	9		4.35	3.045	-136	10	68	100	99	117	193	169		4.35	3.045	-136	-21	-28	196	37	4	-995	32		4.35	3.045	-136	-986	594	6
4.35833	3.05083	-139	-315	-3	92	1175	-56	-11	-14		4.35833	3.05083	-139	-413	-20	7	-79	164	-30	6		4.35833	3.05083	-139	16	60	99	105	123	192	177		4.35833	3.05083	-139	-16	-29	187	38	10	-985	27		4.35833	3.05083	-139	-971	596	-8
4.36667	3.05667	-142	-316	-12	86	1182	-49	-6	-7		4.36667	3.05667	-142	-421	-19	12	-75	169	-35	1		4.36667	3.05667	-142	19	59	102	104	127	197	180		4.36667	3.05667	-142	-19	-23	181	33	8	-972	23		4.36667	3.05667	-142	-978	604	-21
4.375	3.0625	-143	-328	-11	86	1180	-43	1	-5		4.375	3.0625	-143	-438	-19	19	-80	174	-35	-3		4.375	3.0625	-143	21	55	109	101	123	206	183		4.375	3.0625	-143	-29	-14	181	26	10	-970	18		4.375	3.0625	-143	-997	598	-16
4.38333	3.06833	-143	-346	-3	81	1176	-46	10	-1		4.38333	3.06833	-143	-446	-22	14	-86	169	-43	-3		4.38333	3.06833	-143	20	53	109	102	117	209	185		4.38333	3.06833	-143	-32	-11	186	21	13	-978	17		4.38333	3.06833	-143	-1009	588	1
4.39167	3.07417	-141	-355	12	78	1168	-48	19	-5		4.39167	3.07417	-141	-458	-22	17	-85	162	-46	-2		4.39167	3.07417	-141	20	60	108	99	115	205	178		4.39167	3.07417	-141	-27	-15	192	25	15	-988	19		4.39167	3.07417	-141	-1022	574	13
4.4	3.08	-140	-351	27	85	1162	-52	26	-2		4.4	3.08	-140	-468	-14	18	-82	157	-41	1		4.4	3.08	-140	25	68	102	95	118	204	173		4.4	3.08	-140	-27	-17	198	32	11	-986	21		4.4	3.08	-140	-1025	576	15
4.40833	3.08583	-141	-348	33	94	1157	-59	30	14		4.40833	3.08583	-141	-465	-9	15	-76	153	-44	9		4.40833	3.08583	-141	23	75	99	90	121	207	172		4.40833	3.08583	-141	-36	-17	199	32	15	-986	23		4.40833	3.08583	-141	-1016	586	17
4.41667	3.09167	-144	-353	25	105	1148	-65	19	19		4.41667	3.09167	-144	-470	-7	14	-77	151	-46	22		4.41667	3.09167	-144	23	75	108	88	123	210	173		4.41667	3.09167	-144	-40	-18	196	21	18	-988	23		4.41667	3.09167	-144	-1016	596	32
4.425	3.0975	-147	-357	7	105	1141	-77	9	9		4.425	3.0975	-147	-479	-9	15	-80	157	-49	32		4.425	3.0975	-147	22	81	112	93	127	211	178		4.425	3.0975	-147	-40	-24	196	17	18	-992	22		4.425	3.0975	-147	-1029	595	36
4.43333	3.10333	-149	-363	-5	105	1133	-82	3	-8		4.43333	3.10333	-149	-485	-20	16	-79	155	-44	32		4.43333	3.10333	-149	18	83	102	94	121	211	178		4.43333	3.10333	-149	-38	-31	200	14	14	-1002	17		4.43333	3.10333	-149	-1036	597	31
4.44167	3.10917	-151	-345	-8	102	1134	-74	-5	-18		4.44167	3.10917	-151	-492	-31	22	-71	151	-31	26		4.44167	3.10917	-151	19	82	96	94	117	210	181		4.44167	3.10917	-151	-37	-35	199	13	7	-1002	14		4.44167	3.10917	-151	-1039	592	23
4.45	3.115	-151	-327	-3	99	1125	-67	-13	-16		4.45	3.115	-151	-489	-31	23	-69	151	-22	23		4.45	3.115	-151	15	86	102	96	115	208	187		4.45	3.115	-151	-39	-38	195	15	-4	-995	16		4.45	3.115	-151	-1036	586	28
4.45833	3.12083	-150	-328	-1	94	1110	-60	-18	-13		4.45833	3.12083	-150	-491	-28	7	-67	159	-15	23		4.45833	3.12083	-150	14	88	111	97	112	205	192		4.45833	3.12083	-150	-34	-29	187	17	0	-991	17		4.45833	3.12083	-150	-1033	592	31
4.46667	3.12667	-148	-329	-11	79	1103	-46	-11	-11		4.46667	3.12667	-148	-495	-26	-6	-63	161	-10	25		4.46667	3.12667	-148	9	86	108	95	104	207	187		4.46667	3.12667	-148	-28	-18	184	20	4	-991	21		4.46667	3.12667	-148	-1021	594	33
4.475	3.1325	-146	-342	-10	73	1099	-41	2	-8		4.475	3.1325	-146	-506	-26	-5	-54	156	-10	20		4.475	3.1325	-146	11	80	103	93	101	217	181		4.475	3.1325	-146	-26	-13	186	19	7	-989	18		4.475	3.1325	-146	-1002	603	27
4.48333	3.13833	-144	-357	-8	70	1104	-32	2	-3		4.48333	3.13833	-144	-525	-21	-6	-50	152	-17	17		4.48333	3.13833	-144	24	70	103	99	113	227	182		4.48333	3.13833	-144	-29	-5	184	18	5	-989	11		4.48333	3.13833	-144	-984	618	18
4.49167	3.14417	-143	-373	1	70	1104	-31	-1	-4		4.49167	3.14417	-143	-542	-16	-4	-55	151	-24	21		4.49167	3.14417	-143	33	70	104	102	116	227	180		4.49167	3.14417	-143	-29	-4	185	11	0	-982	8		4.49167	3.14417	-143	-984	628	14
4.5	3.15	-142	-379	10	70	1102	-40	3	-8		4.5	3.15	-142	-547	-5	3	-61	158	-30	23		4.5	3.15	-142	35	69	97	95	112	217	178		4.5	3.15	-142	-28	2	183	8	1	-993	9		4.5	3.15	-142	-999	620	7
4.50833	3.15583	-143	-370	13	69	1103	-43	-5	-13		4.50833	3.15583	-143	-546	3	14	-63	163	-27	23		4.50833	3.15583	-143	40	67	93	92	111	212	178		4.50833	3.15583	-143	-20	-6	183	12	7	-1004	10		4.50833	3.15583	-143	-1000	605	2
4.51667	3.16167	-143	-357	7	71	1096	-51	-2	-18		4.51667	3.16167	-143	-539	3	26	-62	166	-22	17		4.51667	3.16167	-143	46	69	97	95	117	213	182		4.51667	3.16167	-143	-21	-16	191	12	9	-1016	11		4.51667	3.16167	-143	-1000	607	1
4.525	3.1675	-142	-357	0	78	1089	-56	2	-17		4.525	3.1675	-142	-534	-2	23	-62	168	-25	12		4.525	3.1675	-142	40	69	101	99	123	207	178		4.525	3.1675	-142	-32	-19	197	11	8	-1011	13		4.525	3.1675	-142	-1000	604	-2
4.53333	3.17333	-141	-357	-6	76	1095	-62	2	-15		4.53333	3.17333	-141	-540	-8	10	-64	178	-32	6		4.53333	3.17333	-141	39	68	102	99	126	201	176		4.53333	3.17333	-141	-37	-17	203	16	2	-1014	19		4.53333	3.17333	-141	-990	592	-6
4.54167	3.17917	-140	-365	-5	73	1091	-67	-1	-20		4.54167	3.17917	-140	-548	-6	2	-59	185	-33	5		4.54167	3.17917	-140	38	70	105	103	122	198	172		4.54167	3.17917	-140	-33	-15	201	27	-3	-1017	32		4.54167	3.17917	-140	-986	579	-3
4.55	3.185	-140	-370	1	85	1075	-73	-7	-21		4.55	3.185	-140	-553	-6	7	-54	188	-28	1		4.55	3.185	-140	37	77	109	107	123	203	174		4.55	3.185	-140	-29	-19	205	36	0	-1028	36		4.55	3.185	-140	-993	592	7
4.55833	3.19083	-142	-369	11	94	1065	-77	-12	-15		4.55833	3.19083	-142	-555	-16	13	-51	184	-26	-2		4.55833	3.19083	-142	33	86	112	113	122	212	173		4.55833	3.19083	-142	-30	-23	210	49	1	-1029	38		4.55833	3.19083	-142	-995	598	20
4.56667	3.19667	-145	-361	12	94	1060	-70	-9	-11		4.56667	3.19667	-145	-559	-32	18	-49	171	-29	2		4.56667	3.19667	-145	38	91	124	113	121	218	171		4.56667	3.19667	-145	-41	-24	212	48	-1	-1021	35		4.56667	3.19667	-145	-996	593	21
4.575	3.2025	-148	-343	4	99	1047	-61	-10	-11		4.575	3.2025	-148	-566	-45	17	-58	158	-36	10		4.575	3.2025	-148	39	86	133	113	123	219	169		4.575	3.2025	-148	-45	-27	205	43	4	-1016	31		4.575	3.2025	-148	-997	590	18
4.58333	3.20833	-150	-347	-1	96	1033	-53	-4	-11		4.58333	3.20833	-150	-572	-46	10	-65	150	-32	14		4.58333	3.20833	-150	36	75	128	113	127	219	167		4.58333	3.20833	-150	-40	-36	203	35	7	-1019	28		4.58333	3.20833	-150	-1002	594	20
4.59167	3.21417	-150	-357	6	94	1039	-45	1	-2		4.59167	3.21417	-150	-579	-42	0	-68	146	-26	23		4.59167	3.21417	-150	37	72	122	103	119	222	164		4.59167	3.21417	-150	-32	-45	201	21	13	-1018	23		4.59167	3.21417	-150	-1010	606	26
4.6	3.22	-150	-357	7	98	1044	-39	0	6		4.6	3.22	-150	-586	-29	-3	-80	143	-23	29		4.6	3.22	-150	35	74	117	96	113	219	169		4.6	3.22	-150	-31	-48	209	6	12	-1020	18		4.6	3.22	-150	-1005	621	22
4.60833	3.22583	-150	-353	-1	118	1036	-34	-2	14		4.60833	3.22583	-150	-589	-22	-5	-89	141	-21	27		4.60833	3.22583	-150	35	75	115	95	112	211	173		4.60833	3.22583	-150	-27	-44	215	3	8	-1035	16		4.60833	3.22583	-150	-986	640	3
4.61667	3.23167	-150	-352	-2	123	1027	-32	-2	8		4.61667	3.23167	-150	-589	-22	5	-93	143	-13	27		4.61667	3.23167	-150	35	74	114	95	121	209	177		4.61667	3.23167	-150	-24	-33	210	6	5	-1041	11		4.61667	3.23167	-150	-979	648	-5
4.625	3.2375	-151	-345	-2	118	1024	-31	-5	3		4.625	3.2375	-151	-591	-29	11	-95	148	-10	24		4.625	3.2375	-151	45	84	113	95	127	212	179		4.625	3.2375	-151	-29	-26	206	8	9	-1038	11		4.625	3.2375	-151	-984	630	-7
4.63333	3.24333	-151	-341	0	109	1026	-32	-11	0		4.63333	3.24333	-151	-597	-26	11	-97	158	-13	22		4.63333	3.24333	-151	44	97	110	96	135	214	178		4.63333	3.24333	-151	-33	-22	207	6	9	-1030	19		4.63333	3.24333	-151	-995	616	-7
4.64167	3.24917	-151	-347	7	100	1022	-38	-17	-9		4.64167	3.24917	-151	-593	-17	16	-82	159	-15	20		4.64167	3.24917	-151	33	96	104	101	138	217	172		4.64167	3.24917	-151	-33	-20	201	5	13	-1026	28		4.64167	3.24917	-151	-1007	617	-4
4.65	3.255	-151	-349	3	90	1020	-45	-17	-16		4.65	3.255	-151	-602	-5	19	-67	161	-18	13		4.65	3.255	-151	33	84	101	109	133	218	170		4.65	3.255	-151	-26	-18	202	11	10	-1014	33		4.65	3.255	-151	-1011	618	7
4.65833	3.26083	-150	-350	-3	87	1025	-54	-13	-15		4.65833	3.26083	-150	-618	1	21	-69	164	-25	13		4.65833	3.26083	-150	35	74	108	124	130	219	175		4.65833	3.26083	-150	-22	-14	207	14	10	-1005	38		4.65833	3.26083	-150	-1019	620	13
4.66667	3.26667	-150	-349	0	92	1025	-58	-10	-5		4.66667	3.26667	-150	-629	-2	13	-72	161	-29	19		4.66667	3.26667	-150	35	70	114	129	125	213	183		4.66667	3.26667	-150	-25	-17	210	15	8	-1007	43		4.66667	3.26667	-150	-1039	619	16
4.675	3.2725	-149	-354	-2	97	1012	-62	-11	-2		4.675	3.2725	-149	-637	-7	4	-69	157	-27	28		4.675	3.2725	-149	25	67	118	125	123	207	178		4.675	3.2725	-149	-36	-26	211	20	10	-1024	41		4.675	3.2725	-149	-1050	622	18
4.68333	3.27833	-150	-370	-12	92	998	-63	-11	-5		4.68333	3.27833	-150	-651	-18	-4	-69	149	-33	38		4.68333	3.27833	-150	25	63	121	123	122	207	178		4.68333	3.27833	-150	-45	-37	210	32	6	-1032	33		4.68333	3.27833	-150	-1052	621	16
4.69167	3.28417	-151	-381	-17	87	980	-63	-6	-4		4.69167	3.28417	-151	-661	-35	-9	-71	149	-40	35		4.69167	3.28417	-151	29	64	117	122	120	211	181		4.69167	3.28417	-151	-45	-40	211	40	0	-1028	28		4.69167	3.28417	-151	-1050	610	22
4.7	3.29	-150	-394	-21	87	965	-61	-2	-7		4.7	3.29	-150	-664	-50	-14	-71	147	-41	33		4.7	3.29	-150	35	66	115	123	115	210	181		4.7	3.29	-150	-46	-31	212	33	-4	-1034	32		4.7	3.29	-150	-1047	607	26
4.70833	3.29583	-149	-402	-19	94	971	-54	6	-1		4.70833	3.29583	-149	-664	-47	-18	-69	148	-31	23		4.70833	3.29583	-149	43	67	117	119	115	205	177		4.70833	3.29583	-149	-46	-21	213	22	-4	-1031	38		4.70833	3.29583	-149	-1049	616	25
4.71667	3.30167	-147	-384	-20	95	976	-46	12	13		4.71667	3.30167	-147	-672	-32	-22	-69	152	-24	9		4.71667	3.30167	-147	55	69	113	109	116	207	171		4.71667	3.30167	-147	-42	-13	217	13	2	-1024	35		4.71667	3.30167	-147	-1055	622	16
4.725	3.3075	-145	-379	-24	98	974	-35	17	20		4.725	3.3075	-145	-676	-23	-23	-70	159	-20	6		4.725	3.3075	-145	57	66	109	107	115	211	167		4.725	3.3075	-145	-33	-9	218	10	9	-1026	27		4.725	3.3075	-145	-1064	619	6
4.73333	3.31333	-144	-383	-27	100	968	-38	22	14		4.73333	3.31333	-144	-681	-23	-17	-73	158	-23	15		4.73333	3.31333	-144	49	60	113	106	113	209	157		4.73333	3.31333	-144	-39	-10	221	8	17	-1035	21		4.73333	3.31333	-144	-1063	613	-10
4.74167	3.31917	-144	-382	-22	98	951	-46	17	5		4.74167	3.31917	-144	-678	-28	-11	-80	164	-19	25		4.74167	3.31917	-144	39	59	121	107	109	205	151		4.74167	3.31917	-144	-43	-1	230	8	24	-1037	11		4.74167	3.31917	-144	-1060	619	-18
4.75	3.325	-145	-380	-11	88	938	-51	5	-4		4.75	3.325	-145	-666	-22	-4	-85	176	-10	24		4.75	3.325	-145	30	56	126	101	107	205	152		4.75	3.325	-145	-45	-7	236	4	25	-1036	7		4.75	3.325	-145	-1062	624	-17
4.75833	3.33083	-147	-382	-11	81	936	-56	2	-10		4.75833	3.33083	-147	-664	-14	-4	-93	179	-14	19		4.75833	3.33083	-147	28	54	128	94	101	207	158		4.75833	3.33083	-147	-44	-15	235	-5	20	-1038	10		4.75833	3.33083	-147	-1055	624	-12
4.76667	3.33667	-148	-390	-23	77	938	-68	-1	-9		4.76667	3.33667	-148	-673	-8	-1	-99	180	-25	12		4.76667	3.33667	-148	25	55	127	89	96	212	163		4.76667	3.33667	-148	-35	-19	230	-4	13	-1038	9		4.76667	3.33667	-148	-1048	627	-15
4.775	3.3425	-148	-397	-21	77	933	-74	-1	-4		4.775	3.3425	-148	-674	-4	11	-94	178	-32	5		4.775	3.3425	-148	24	64	124	94	100	210	163		4.775	3.3425	-148	-37	-18	229	1	8	-1039	5		4.775	3.3425	-148	-1056	622	-23
4.78333	3.34833	-149	-409	-6	77	928	-70	8	-3		4.78333	3.34833	-149	-680	-2	20	-89	171	-40	10		4.78333	3.34833	-149	25	71	121	103	110	207	155		4.78333	3.34833	-149	-33	-15	230	1	12	-1048	3		4.78333	3.34833	-149	-1056	614	-25
4.79167	3.35417	-151	-416	-4	81	927	-55	14	-8		4.79167	3.35417	-151	-696	-3	20	-90	168	-49	15		4.79167	3.35417	-151	18	68	122	106	117	211	151		4.79167	3.35417	-151	-22	-6	229	5	15	-1052	-3		4.79167	3.35417	-151	-1055	618	-26
4.8	3.36	-153	-409	0	91	920	-50	18	-19		4.8	3.36	-153	-694	-5	11	-92	170	-49	18		4.8	3.36	-153	15	66	128	110	121	212	153		4.8	3.36	-153	-27	-6	223	5	15	-1054	-1		4.8	3.36	-153	-1059	622	-32
4.80833	3.36583	-155	-388	10	94	917	-49	15	-29		4.80833	3.36583	-155	-688	-13	-5	-90	165	-44	26		4.80833	3.36583	-155	26	73	132	114	116	207	157		4.80833	3.36583	-155	-33	-11	219	-2	14	-1051	3		4.80833	3.36583	-155	-1069	627	-23
4.81667	3.37167	-155	-388	10	89	916	-35	3	-32		4.81667	3.37167	-155	-687	-17	-13	-87	152	-40	36		4.81667	3.37167	-155	40	77	132	121	106	210	160		4.81667	3.37167	-155	-32	-15	221	-3	17	-1046	8		4.81667	3.37167	-155	-1083	634	-20
4.825	3.3775	-153	-394	1	85	912	-22	-10	-29		4.825	3.3775	-153	-704	-20	-7	-80	139	-40	48		4.825	3.3775	-153	45	77	129	124	103	214	158		4.825	3.3775	-153	-33	-16	222	2	23	-1047	13		4.825	3.3775	-153	-1101	633	-25
4.83333	3.38333	-152	-401	-11	81	904	-27	-9	-28		4.83333	3.38333	-152	-724	-19	-3	-78	137	-33	49		4.83333	3.38333	-152	44	82	128	127	109	215	160		4.83333	3.38333	-152	-30	-23	224	7	23	-1052	20		4.83333	3.38333	-152	-1109	634	-23
4.84167	3.38917	-150	-394	-28	94	903	-30	0	-20		4.84167	3.38917	-150	-726	-9	-1	-75	141	-30	42		4.84167	3.38917	-150	38	77	129	132	121	211	165		4.84167	3.38917	-150	-24	-28	224	10	20	-1065	24		4.84167	3.38917	-150	-1106	646	-22
4.85	3.395	-148	-383	-37	99	898	-33	5	-17		4.85	3.395	-148	-723	-9	2	-72	148	-25	37		4.85	3.395	-148	36	72	133	129	125	209	164		4.85	3.395	-148	-19	-29	226	6	14	-1067	19		4.85	3.395	-148	-1092	656	-27
4.85833	3.40083	-148	-371	-35	89	893	-30	2	-7		4.85833	3.40083	-148	-724	-12	2	-72	155	-24	30		4.85833	3.40083	-148	38	70	139	125	120	206	164		4.85833	3.40083	-148	-25	-29	230	7	10	-1062	6		4.85833	3.40083	-148	-1071	654	-25
4.86667	3.40667	-149	-354	-29	87	887	-26	31	2		4.86667	3.40667	-149	-727	-15	4	-76	158	-28	22		4.86667	3.40667	-149	40	67	138	123	112	202	159		4.86667	3.40667	-149	-27	-27	228	12	4	-1062	-3		4.86667	3.40667	-149	-1056	651	-20
4.875	3.4125	-152	-347	-15	83	876	-27	65	11		4.875	3.4125	-152	-730	-14	2	-80	161	-27	12		4.875	3.4125	-152	44	65	131	123	110	202	158		4.875	3.4125	-152	-37	-16	219	20	-5	-1064	-7		4.875	3.4125	-152	-1048	644	-16
4.88333	3.41833	-154	-343	-1	86	869	-27	61	17		4.88333	3.41833	-154	-737	-11	5	-83	165	-28	6		4.88333	3.41833	-154	42	61	130	123	107	197	161		4.88333	3.41833	-154	-44	-9	212	23	-5	-1072	-8		4.88333	3.41833	-154	-1046	643	-13
4.89167	3.42417	-157	-353	2	92	868	-29	54	19		4.89167	3.42417	-157	-745	-16	7	-83	172	-34	7		4.89167	3.42417	-157	42	53	125	118	99	191	162		4.89167	3.42417	-157	-48	-15	213	17	-2	-1075	2		4.89167	3.42417	-157	-1049	657	-4
4.9	3.43	-159	-363	3	94	860	-27	40	16		4.9	3.43	-159	-755	-16	6	-84	174	-43	12		4.9	3.43	-159	45	51	120	112	97	193	158		4.9	3.43	-159	-42	-16	212	11	0	-1064	12		4.9	3.43	-159	-1056	645	5
4.90833	3.43583	-160	-380	-7	93	852	-35	26	7		4.90833	3.43583	-160	-760	-9	3	-86	165	-46	8		4.90833	3.43583	-160	42	50	120	108	98	196	156		4.90833	3.43583	-160	-43	-11	212	9	6	-1055	15		4.90833	3.43583	-160	-1075	637	10
4.91667	3.44167	-161	-395	-9	92	849	-48	10	-4		4.91667	3.44167	-161	-761	-4	6	-90	148	-42	0		4.91667	3.44167	-161	44	57	125	105	95	197	154		4.91667	3.44167	-161	-37	-11	219	10	10	-1048	13		4.91667	3.44167	-161	-1078	650	13
4.925	3.4475	-162	-416	-2	95	845	-56	-1	-12		4.925	3.4475	-162	-759	-10	17	-88	139	-35	-1		4.925	3.4475	-162	41	64	124	105	102	197	152		4.925	3.4475	-162	-28	-7	226	13	6	-1047	12		4.925	3.4475	-162	-1067	660	9
4.93333	3.45333	-163	-423	6	101	837	-53	-3	-15		4.93333	3.45333	-163	-771	-18	26	-83	144	-36	6		4.93333	3.45333	-163	36	63	119	107	115	191	147		4.93333	3.45333	-163	-28	-2	231	14	1	-1057	13		4.93333	3.45333	-163	-1055	662	-2
4.94167	3.45917	-163	-424	11	97	824	-58	0	-14		4.94167	3.45917	-163	-786	-21	22	-80	150	-38	17		4.94167	3.45917	-163	41	62	119	111	116	190	144		4.94167	3.45917	-163	-36	5	226	18	-3	-1054	16		4.94167	3.45917	-163	-1047	661	-14
4.95	3.465	-163	-426	14	92	814	-65	7	-14		4.95	3.465	-163	-791	-17	16	-76	155	-42	25		4.95	3.465	-163	38	64	122	117	117	189	142		4.95	3.465	-163	-45	13	220	32	-3	-1038	16		4.95	3.465	-163	-1042	652	-11
4.95833	3.47083	-161	-422	13	97	813	-67	-2	-16		4.95833	3.47083	-161	-791	-15	6	-73	161	-51	24		4.95833	3.47083	-161	27	65	125	123	112	187	148		4.95833	3.47083	-161	-53	15	219	32	-5	-1033	17		4.95833	3.47083	-161	-1049	651	-8
4.96667	3.47667	-160	-414	19	101	813	-65	-7	-9		4.96667	3.47667	-160	-788	-20	0	-75	168	-52	20		4.96667	3.47667	-160	28	60	136	123	101	187	157		4.96667	3.47667	-160	-57	8	216	24	-7	-1039	16		4.96667	3.47667	-160	-1059	645	-12
4.975	3.4825	-158	-404	24	106	814	-64	-7	3		4.975	3.4825	-158	-788	-20	7	-85	174	-47	14		4.975	3.4825	-158	41	55	141	118	98	186	164		4.975	3.4825	-158	-50	-3	225	17	-4	-1051	18		4.975	3.4825	-158	-1062	635	-15
4.98333	3.48833	-156	-388	19	109	821	-67	-4	5		4.98333	3.48833	-156	-785	-13	15	-95	179	-47	10		4.98333	3.48833	-156	42	54	136	112	100	182	168		4.98333	3.48833	-156	-44	-10	235	11	-5	-1062	23		4.98333	3.48833	-156	-1062	641	-16
4.99167	3.49417	-155	-394	13	115	811	-66	6	6		4.99167	3.49417	-155	-786	-7	14	-97	179	-48	5		4.99167	3.49417	-155	40	57	127	113	100	189	163		4.99167	3.49417	-155	-40	-12	237	13	-5	-1067	22		4.99167	3.49417	-155	-1065	658	-17
5	3.5	-154	-396	14	113	788	-56	13	15		5	3.5	-154	-783	-12	5	-95	175	-47	10		5	3.5	-154	32	55	122	114	105	198	154		5	3.5	-154	-39	-16	238	15	-9	-1060	18		5	3.5	-154	-1076	662	-15
5.00833	3.50583	-155	-383	12	101	772	-49	19	22		5.00833	3.50583	-155	-780	-11	-4	-97	170	-39	20		5.00833	3.50583	-155	27	62	118	122	109	207	142		5.00833	3.50583	-155	-42	-12	239	13	-12	-1056	17		5.00833	3.50583	-155	-1087	663	-21
5.01667	3.51167	-157	-374	8	84	763	-49	21	23		5.01667	3.51167	-157	-775	-24	-3	-100	165	-34	21		5.01667	3.51167	-157	28	65	114	131	109	239	139		5.01667	3.51167	-157	-49	1	241	16	-9	-1052	14		5.01667	3.51167	-157	-1092	673	-33
5.025	3.5175	-159	-386	-3	82	771	-50	21	19		5.025	3.5175	-159	-784	-41	2	-100	161	-36	12		5.025	3.5175	-159	32	64	112	132	108	242	145		5.025	3.5175	-159	-56	5	238	18	-14	-1060	16		5.025	3.5175	-159	-1088	688	-25
5.03333	3.52333	-160	-390	-3	89	771	-60	12	18		5.03333	3.52333	-160	-787	-50	12	-93	160	-43	11		5.03333	3.52333	-160	40	67	111	120	107	224	148		5.03333	3.52333	-160	-64	3	237	55	-19	-1062	19		5.03333	3.52333	-160	-1101	691	-18
5.04167	3.52917	-161	-387	10	87	762	-69	2	23		5.04167	3.52917	-161	-790	-47	29	-92	160	-50	13		5.04167	3.52917	-161	45	74	107	108	102	212	148		5.04167	3.52917	-161	-63	1	235	124	-20	-1057	19		5.04167	3.52917	-161	-1113	695	-15
5.05	3.535	-160	-389	14	84	749	-76	6	29		5.05	3.535	-160	-807	-38	44	-92	157	-56	5		5.05	3.535	-160	48	78	101	102	100	210	155		5.05	3.535	-160	-61	-3	236	124	-19	-1053	12		5.05	3.535	-160	-1111	703	-20
5.05833	3.54083	-159	-405	14	89	739	-85	11	26		5.05833	3.54083	-159	-813	-24	36	-85	157	-55	-8		5.05833	3.54083	-159	56	84	97	100	96	210	158		5.05833	3.54083	-159	-56	2	237	92	-15	-1055	12		5.05833	3.54083	-159	-1104	699	-33
5.06667	3.54667	-159	-422	29	89	739	-88	4	15		5.06667	3.54667	-159	-818	-22	28	-85	152	-53	-10		5.06667	3.54667	-159	53	83	94	104	99	210	154		5.06667	3.54667	-159	-54	4	241	62	-9	-1069	19		5.06667	3.54667	-159	-1085	694	-39
5.075	3.5525	-160	-420	28	91	729	-86	-1	14		5.075	3.5525	-160	-826	-29	26	-89	158	-52	-4		5.075	3.5525	-160	48	82	94	103	99	208	158		5.075	3.5525	-160	-51	-3	242	40	-5	-1078	27		5.075	3.5525	-160	-1078	688	-39
5.08333	3.55833	-162	-419	26	90	714	-82	-14	12		5.08333	3.55833	-162	-846	-34	28	-94	171	-58	10		5.08333	3.55833	-162	35	82	99	103	95	204	151		5.08333	3.55833	-162	-47	-6	245	30	-8	-1083	31		5.08333	3.55833	-162	-1091	687	-30
5.09167	3.56417	-164	-414	25	91	698	-83	-22	7		5.09167	3.56417	-164	-867	-39	34	-102	175	-61	22		5.09167	3.56417	-164	29	76	110	107	100	202	141		5.09167	3.56417	-164	-39	-5	245	26	-8	-1095	29		5.09167	3.56417	-164	-1100	680	-21
5.1	3.57	-165	-398	25	90	695	-79	-22	-5		5.1	3.57	-165	-869	-46	39	-102	169	-57	28		5.1	3.57	-165	33	63	110	108	102	202	139		5.1	3.57	-165	-35	1	241	23	-6	-1102	18		5.1	3.57	-165	-1095	672	-16
5.10833	3.57583	-167	-400	28	89	692	-75	-19	-7		5.10833	3.57583	-167	-846	-45	42	-103	170	-56	23		5.10833	3.57583	-167	39	56	107	108	94	201	141		5.10833	3.57583	-167	-38	5	240	22	-4	-1095	12		5.10833	3.57583	-167	-1097	671	-14
5.11667	3.58167	-168	-393	29	85	691	-72	-6	-5		5.11667	3.58167	-168	-829	-40	34	-107	173	-56	17		5.11667	3.58167	-168	37	55	109	109	85	201	150		5.11667	3.58167	-168	-41	12	242	20	-5	-1091	12		5.11667	3.58167	-168	-1106	678	-5
5.125	3.5875	-169	-390	21	84	683	-75	5	-3		5.125	3.5875	-169	-824	-38	31	-102	176	-55	17		5.125	3.5875	-169	34	61	102	114	83	197	159		5.125	3.5875	-169	-46	12	256	14	-4	-1094	11		5.125	3.5875	-169	-1116	690	2
5.13333	3.59333	-169	-400	21	88	684	-82	5	-2		5.13333	3.59333	-169	-822	-34	25	-93	177	-48	23		5.13333	3.59333	-169	32	65	97	115	86	191	158		5.13333	3.59333	-169	-43	4	263	13	2	-1093	5		5.13333	3.59333	-169	-1121	701	4
5.14167	3.59917	-167	-408	29	91	683	-90	-2	5		5.14167	3.59917	-167	-825	-32	18	-86	174	-47	23		5.14167	3.59917	-167	33	68	97	118	89	191	153		5.14167	3.59917	-167	-47	-1	262	17	7	-1083	5		5.14167	3.59917	-167	-1116	712	-3
5.15	3.605	-165	-402	33	95	685	-93	-5	10		5.15	3.605	-165	-826	-16	9	-84	173	-48	18		5.15	3.605	-165	31	62	97	118	85	195	151		5.15	3.605	-165	-52	-2	258	17	4	-1076	9		5.15	3.605	-165	-1104	702	0
5.15833	3.61083	-162	-393	31	109	688	-93	-1	8		5.15833	3.61083	-162	-839	-8	5	-85	175	-41	16		5.15833	3.61083	-162	32	54	98	114	75	199	150		5.15833	3.61083	-162	-61	-9	258	20	2	-1073	21		5.15833	3.61083	-162	-1099	694	0
5.16667	3.61667	-160	-385	27	116	688	-88	1	6		5.16667	3.61667	-160	-848	-18	7	-86	173	-29	20		5.16667	3.61667	-160	39	59	96	113	70	200	148		5.16667	3.61667	-160	-63	-9	251	21	-2	-1081	31		5.16667	3.61667	-160	-1100	684	1
5.175	3.6225	-159	-384	21	124	675	-79	1	8		5.175	3.6225	-159	-852	-21	6	-86	173	-20	19		5.175	3.6225	-159	43	67	89	116	72	199	147		5.175	3.6225	-159	-65	-1	243	27	-7	-1094	29		5.175	3.6225	-159	-1094	684	-11
5.18333	3.62833	-160	-381	14	124	651	-80	-6	17		5.18333	3.62833	-160	-853	-18	5	-88	165	-18	19		5.18333	3.62833	-160	39	65	97	110	70	204	142		5.18333	3.62833	-160	-61	3	241	30	-8	-1105	24		5.18333	3.62833	-160	-1088	690	-23
5.19167	3.63417	-162	-383	0	124	641	-82	-7	13		5.19167	3.63417	-162	-857	-18	-2	-90	160	-12	21		5.19167	3.63417	-162	29	60	105	107	71	206	132		5.19167	3.63417	-162	-57	-8	239	31	-7	-1113	15		5.19167	3.63417	-162	-1099	686	-18
5.2	3.64	-164	-379	0	119	639	-74	-6	1		5.2	3.64	-164	-875	-21	-7	-93	157	-10	21		5.2	3.64	-164	22	57	103	105	79	204	131		5.2	3.64	-164	-54	-12	238	25	-4	-1115	14		5.2	3.64	-164	-1106	673	-12
5.20833	3.64583	-166	-382	5	107	639	-73	-1	-12		5.20833	3.64583	-166	-885	-20	-8	-95	157	-12	22		5.20833	3.64583	-166	25	62	99	106	87	198	126		5.20833	3.64583	-166	-51	-8	242	18	1	-1107	12		5.20833	3.64583	-166	-1098	668	-17
5.21667	3.65167	-168	-385	10	98	638	-78	2	-15		5.21667	3.65167	-168	-894	-28	0	-97	160	-17	25		5.21667	3.65167	-168	26	63	98	108	86	196	125		5.21667	3.65167	-168	-51	-8	242	6	0	-1103	13		5.21667	3.65167	-168	-1088	675	-17
5.225	3.6575	-168	-390	16	96	634	-78	6	-10		5.225	3.6575	-168	-900	-27	6	-104	155	-26	22		5.225	3.6575	-168	32	61	99	110	80	207	125		5.225	3.6575	-168	-43	-3	230	7	0	-1108	12		5.225	3.6575	-168	-1098	686	-20
5.23333	3.66333	-167	-393	14	93	626	-73	0	-4		5.23333	3.66333	-167	-898	-20	11	-107	150	-32	20		5.23333	3.66333	-167	35	56	96	109	76	214	126		5.23333	3.66333	-167	-46	2	222	8	8	-1114	13		5.23333	3.66333	-167	-1110	682	-20
5.24167	3.66917	-166	-397	11	90	615	-64	-2	0		5.24167	3.66917	-166	-894	-16	15	-99	154	-30	23		5.24167	3.66917	-166	31	59	95	110	77	210	145		5.24167	3.66917	-166	-51	1	221	7	8	-1118	7		5.24167	3.66917	-166	-1134	673	-7
5.25	3.675	-165	-402	13	84	612	-60	0	3		5.25	3.675	-165	-889	-17	22	-86	167	-34	26		5.25	3.675	-165	33	67	98	115	84	201	149		5.25	3.675	-165	-37	-1	233	10	9	-1115	1		5.25	3.675	-165	-1156	668	4
5.25833	3.68083	-164	-416	14	85	611	-59	0	2		5.25833	3.68083	-164	-897	-28	29	-96	172	-42	22		5.25833	3.68083	-164	37	57	102	114	96	194	140		5.25833	3.68083	-164	-21	-7	239	12	11	-1113	1		5.25833	3.68083	-164	-1158	683	6
5.26667	3.68667	-166	-418	14	93	613	-58	-3	-6		5.26667	3.68667	-166	-909	-30	29	-105	176	-42	19		5.26667	3.68667	-166	36	44	107	102	99	193	131		5.26667	3.68667	-166	-16	-8	260	18	6	-1120	0		5.26667	3.68667	-166	-1151	690	-7
5.275	3.6925	-167	-406	14	101	610	-62	-8	-9		5.275	3.6925	-167	-911	-27	27	-102	181	-38	15		5.275	3.6925	-167	35	39	104	92	94	190	126		5.275	3.6925	-167	-19	-11	283	26	1	-1126	-5		5.275	3.6925	-167	-1141	679	-17
5.28333	3.69833	-169	-392	12	108	618	-63	-9	-4		5.28333	3.69833	-169	-912	-21	25	-100	183	-35	12		5.28333	3.69833	-169	32	33	99	90	89	186	123		5.28333	3.69833	-169	-29	-9	286	30	9	-1121	1		5.28333	3.69833	-169	-1140	667	-12
5.29167	3.70417	-171	-394	6	108	615	-61	-8	-7		5.29167	3.70417	-171	-912	-13	21	-102	179	-36	12		5.29167	3.70417	-171	31	33	93	89	84	185	113		5.29167	3.70417	-171	-31	-15	279	36	18	-1111	0		5.29167	3.70417	-171	-1135	662	-12
5.3	3.71	-172	-410	4	107	602	-54	-12	-9		5.3	3.71	-172	-913	-7	21	-104	169	-38	12		5.3	3.71	-172	40	41	87	87	83	182	107		5.3	3.71	-172	-29	-21	272	37	28	-1108	0		5.3	3.71	-172	-1118	673	-10
5.30833	3.71583	-172	-425	7	102	590	-58	-15	-5		5.30833	3.71583	-172	-909	-12	18	-102	167	-41	19		5.30833	3.71583	-172	45	44	84	86	83	179	106		5.30833	3.71583	-172	-27	-19	268	27	38	-1111	-2		5.30833	3.71583	-172	-1114	686	-12
5.31667	3.72167	-172	-423	15	100	583	-60	-11	-12		5.31667	3.72167	-172	-911	-15	16	-97	173	-40	17		5.31667	3.72167	-172	46	41	84	88	82	180	111		5.31667	3.72167	-172	-29	-13	272	21	41	-1119	0		5.31667	3.72167	-172	-1118	680	-21
5.325	3.7275	-171	-412	19	106	578	-63	-6	-15		5.325	3.7275	-171	-921	-18	14	-95	177	-40	18		5.325	3.7275	-171	42	35	87	95	87	180	116		5.325	3.7275	-171	-44	4	274	17	36	-1131	2		5.325	3.7275	-171	-1106	678	-30
5.33333	3.73333	-170	-402	22	112	566	-57	-3	-19		5.33333	3.73333	-170	-925	-17	14	-94	179	-46	19		5.33333	3.73333	-170	46	33	96	101	92	184	116		5.33333	3.73333	-170	-57	16	279	13	25	-1136	5		5.33333	3.73333	-170	-1102	695	-33
5.34167	3.73917	-169	-401	34	108	550	-51	1	-21		5.34167	3.73917	-169	-922	-14	12	-94	172	-57	20		5.34167	3.73917	-169	54	30	105	99	101	187	112		5.34167	3.73917	-169	-59	14	280	14	13	-1135	6		5.34167	3.73917	-169	-1109	706	-38
5.35	3.745	-167	-399	41	100	539	-50	2	-16		5.35	3.745	-167	-923	-8	6	-91	162	-67	17		5.35	3.745	-167	62	31	103	92	102	187	116		5.35	3.745	-167	-58	16	276	15	0	-1133	14		5.35	3.745	-167	-1123	709	-30
5.35833	3.75083	-166	-397	34	107	541	-54	0	-17		5.35833	3.75083	-166	-924	-4	9	-89	159	-64	15		5.35833	3.75083	-166	59	40	99	90	103	182	118		5.35833	3.75083	-166	-56	15	279	20	-3	-1131	23		5.35833	3.75083	-166	-1131	701	-22
5.36667	3.75667	-165	-392	18	124	547	-64	5	-14		5.36667	3.75667	-165	-909	-9	20	-90	156	-65	15		5.36667	3.75667	-165	43	48	105	90	99	175	115		5.36667	3.75667	-165	-56	12	280	24	-1	-1127	25		5.36667	3.75667	-165	-1122	690	-25
5.375	3.7625	-164	-402	9	141	544	-73	12	0		5.375	3.7625	-164	-896	-10	29	-90	160	-62	17		5.375	3.7625	-164	34	45	114	89	99	175	111		5.375	3.7625	-164	-56	11	282	25	-2	-1124	17		5.375	3.7625	-164	-1119	688	-23
5.38333	3.76833	-165	-406	16	136	547	-72	10	13		5.38333	3.76833	-165	-895	-10	31	-84	167	-57	19		5.38333	3.76833	-165	32	39	116	88	96	178	105		5.38333	3.76833	-165	-51	15	278	32	-2	-1124	10		5.38333	3.76833	-165	-1122	692	-16
5.39167	3.77417	-168	-420	25	121	546	-66	-1	17		5.39167	3.77417	-168	-905	-9	33	-80	172	-51	19		5.39167	3.77417	-168	37	36	110	88	89	181	106		5.39167	3.77417	-168	-41	20	272	38	-1	-1130	11		5.39167	3.77417	-168	-1121	693	-11
5.4	3.78	-172	-426	29	108	533	-61	-15	22		5.4	3.78	-172	-923	-16	32	-87	172	-43	18		5.4	3.78	-172	45	38	98	89	81	183	109		5.4	3.78	-172	-32	22	270	38	-1	-1130	16		5.4	3.78	-172	-1117	683	-18
5.40833	3.78583	-175	-432	32	92	520	-50	-16	31		5.40833	3.78583	-175	-938	-28	27	-99	173	-40	14		5.40833	3.78583	-175	49	35	86	89	70	188	108		5.40833	3.78583	-175	-30	17	270	42	2	-1127	13		5.40833	3.78583	-175	-1110	691	-33
5.41667	3.79167	-177	-437	29	83	503	-30	-22	32		5.41667	3.79167	-177	-924	-40	22	-110	173	-47	9		5.41667	3.79167	-177	47	28	77	88	60	187	113		5.41667	3.79167	-177	-26	4	275	45	1	-1124	9		5.41667	3.79167	-177	-1106	698	-38
5.425	3.7975	-177	-435	22	89	488	-29	-21	28		5.425	3.7975	-177	-910	-40	22	-115	169	-54	11		5.425	3.7975	-177	40	23	89	90	57	183	114		5.425	3.7975	-177	-23	1	275	53	0	-1124	5		5.425	3.7975	-177	-1106	698	-37
5.43333	3.80333	-177	-431	17	104	483	-38	-12	24		5.43333	3.80333	-177	-913	-37	22	-120	170	-59	11		5.43333	3.80333	-177	32	22	92	90	52	175	109		5.43333	3.80333	-177	-19	1	273	53	0	-1125	6		5.43333	3.80333	-177	-1114	686	-29
5.44167	3.80917	-177	-423	22	110	470	-43	-16	23		5.44167	3.80917	-177	-921	-34	20	-121	168	-59	6		5.44167	3.80917	-177	32	21	90	90	52	170	104		5.44167	3.80917	-177	-18	3	271	48	-3	-1142	7		5.44167	3.80917	-177	-1116	675	-26
5.45	3.815	-178	-425	23	105	466	-38	-27	25		5.45	3.815	-178	-925	-34	32	-112	160	-62	3		5.45	3.815	-178	33	22	95	88	60	175	100		5.45	3.815	-178	-21	6	269	44	-2	-1163	7		5.45	3.815	-178	-1124	675	-25
5.45833	3.82083	-180	-428	19	103	465	-46	-24	27		5.45833	3.82083	-180	-938	-30	38	-105	159	-63	2		5.45833	3.82083	-180	36	25	89	85	69	176	100		5.45833	3.82083	-180	-28	13	261	39	6	-1167	14		5.45833	3.82083	-180	-1125	681	-24
5.46667	3.82667	-182	-427	13	91	455	-55	-21	21		5.46667	3.82667	-182	-953	-23	45	-98	161	-65	1		5.46667	3.82667	-182	38	32	88	79	70	171	107		5.46667	3.82667	-182	-33	9	260	34	12	-1171	25		5.46667	3.82667	-182	-1124	687	-39
5.475	3.8325	-183	-420	16	89	440	-58	-19	14		5.475	3.8325	-183	-966	-26	51	-91	171	-63	0		5.475	3.8325	-183	32	37	87	78	70	168	112		5.475	3.8325	-183	-36	4	261	32	10	-1162	30		5.475	3.8325	-183	-1133	690	-50
5.48333	3.83833	-183	-413	15	88	429	-69	-14	14		5.48333	3.83833	-183	-980	-34	48	-86	172	-60	-2		5.48333	3.83833	-183	27	33	88	85	71	173	110		5.48333	3.83833	-183	-38	2	261	30	7	-1153	28		5.48333	3.83833	-183	-1136	703	-49
5.49167	3.84417	-182	-405	10	94	428	-76	-14	26		5.49167	3.84417	-182	-983	-37	34	-93	166	-51	-4		5.49167	3.84417	-182	23	26	87	131	69	168	103		5.49167	3.84417	-182	-47	0	267	23	7	-1146	24		5.49167	3.84417	-182	-1137	719	-52
5.5	3.85	-180	-394	12	104	428	-77	-12	31		5.5	3.85	-180	-980	-44	17	-99	163	-48	-3		5.5	3.85	-180	30	15	85	194	70	165	98		5.5	3.85	-180	-53	-2	274	13	6	-1145	20		5.5	3.85	-180	-1130	727	-54
5.50833	3.85583	-178	-382	10	108	428	-79	-6	35		5.50833	3.85583	-178	-980	-45	0	-109	159	-51	-1		5.50833	3.85583	-178	37	11	90	207	71	163	97		5.50833	3.85583	-178	-60	-1	276	11	4	-1140	20		5.50833	3.85583	-178	-1112	738	-49
5.51667	3.86167	-176	-379	7	117	437	-82	-5	41		5.51667	3.86167	-176	-981	-37	-9	-113	165	-48	6		5.51667	3.86167	-176	41	8	103	181	75	164	101		5.51667	3.86167	-176	-61	-1	278	11	5	-1134	20		5.51667	3.86167	-176	-1097	743	-46
5.525	3.8675	-176	-383	13	126	441	-85	0	44		5.525	3.8675	-176	-979	-29	-7	-116	171	-50	13		5.525	3.8675	-176	48	5	101	144	81	162	104		5.525	3.8675	-176	-61	-1	274	19	9	-1140	23		5.525	3.8675	-176	-1091	743	-47
5.53333	3.87333	-177	-378	17	119	430	-89	6	43		5.53333	3.87333	-177	-973	-21	-1	-109	172	-51	21		5.53333	3.87333	-177	57	7	97	110	76	157	96		5.53333	3.87333	-177	-62	5	269	27	16	-1146	22		5.53333	3.87333	-177	-1087	735	-43
5.54167	3.87917	-179	-377	26	115	416	-94	7	37		5.54167	3.87917	-179	-966	-17	2	-103	163	-48	21		5.54167	3.87917	-179	65	8	96	88	73	159	95		5.54167	3.87917	-179	-57	10	268	39	15	-1143	13		5.54167	3.87917	-179	-1090	721	-26
5.55	3.885	-182	-395	34	117	415	-90	-2	29		5.55	3.885	-182	-963	-26	4	-99	154	-50	13		5.55	3.885	-182	60	16	92	74	75	162	96		5.55	3.885	-182	-46	12	273	41	9	-1151	11		5.55	3.885	-182	-1093	722	-19
5.55833	3.89083	-185	-411	26	113	413	-77	-7	22		5.55833	3.89083	-185	-961	-35	7	-100	150	-49	6		5.55833	3.89083	-185	45	22	92	74	77	161	95		5.55833	3.89083	-185	-45	12	275	33	-1	-1161	14		5.55833	3.89083	-185	-1108	734	-21
5.56667	3.89667	-186	-410	22	101	395	-65	-4	17		5.56667	3.89667	-186	-961	-38	9	-103	151	-51	-1		5.56667	3.89667	-186	38	23	93	72	80	161	87		5.56667	3.89667	-186	-51	7	281	23	-1	-1157	11		5.56667	3.89667	-186	-1130	743	-32
5.575	3.9025	-187	-416	12	94	382	-60	6	6		5.575	3.9025	-187	-966	-27	22	-106	153	-57	-8		5.575	3.9025	-187	30	26	98	66	77	159	89		5.575	3.9025	-187	-51	2	278	25	4	-1155	5		5.575	3.9025	-187	-1139	740	-46
5.58333	3.90833	-187	-432	1	88	377	-65	8	2		5.58333	3.90833	-187	-975	-12	30	-104	156	-64	-14		5.58333	3.90833	-187	24	22	96	66	65	162	94		5.58333	3.90833	-187	-43	1	273	32	10	-1125	-3		5.58333	3.90833	-187	-1131	739	-49
5.59167	3.91417	-187	-437	-1	77	372	-75	3	2		5.59167	3.91417	-187	-983	1	31	-101	157	-72	-10		5.59167	3.91417	-187	23	16	87	67	61	173	99		5.59167	3.91417	-187	-41	0	268	32	15	-1085	-14		5.59167	3.91417	-187	-1126	749	-48
5.6	3.92	-186	-434	5	70	374	-77	2	-1		5.6	3.92	-186	-979	-2	25	-92	165	-78	6		5.6	3.92	-186	30	15	82	70	63	178	97		5.6	3.92	-186	-43	2	269	29	16	-1088	-14		5.6	3.92	-186	-1126	762	-48
5.60833	3.92583	-185	-434	12	69	372	-73	3	-4		5.60833	3.92583	-185	-982	-21	24	-86	176	-73	13		5.60833	3.92583	-185	32	18	80	74	64	176	91		5.60833	3.92583	-185	-39	12	276	23	8	-1113	-9		5.60833	3.92583	-185	-1113	756	-48
5.61667	3.93167	-183	-437	13	77	362	-70	9	-9		5.61667	3.93167	-183	-998	-32	20	-91	183	-74	12		5.61667	3.93167	-183	29	7	81	78	56	169	89		5.61667	3.93167	-183	-37	13	277	21	-1	-1141	-10		5.61667	3.93167	-183	-1106	748	-39
5.625	3.9375	-182	-441	15	85	353	-65	11	-6		5.625	3.9375	-182	-996	-28	9	-97	185	-72	17		5.625	3.9375	-182	28	-3	81	89	53	161	89		5.625	3.9375	-182	-41	14	278	22	13	-1151	-9		5.625	3.9375	-182	-1114	748	-35
5.63333	3.94333	-181	-437	16	97	352	-70	6	6		5.63333	3.94333	-181	-992	-28	4	-100	181	-68	21		5.63333	3.94333	-181	25	-1	81	99	53	156	88		5.63333	3.94333	-181	-41	22	285	19	31	-1160	-13		5.63333	3.94333	-181	-1111	736	-47
5.64167	3.94917	-181	-442	10	104	352	-74	7	23		5.64167	3.94917	-181	-995	-41	10	-108	175	-65	18		5.64167	3.94917	-181	20	-1	83	92	48	165	94		5.64167	3.94917	-181	-43	26	278	14	31	-1174	-12		5.64167	3.94917	-181	-1107	732	-48
5.65	3.955	-182	-451	7	95	349	-71	8	26		5.65	3.955	-182	-993	-42	11	-107	166	-65	19		5.65	3.955	-182	21	-6	84	85	43	171	99		5.65	3.955	-182	-50	23	274	10	25	-1179	-17		5.65	3.955	-182	-1107	738	-37
5.65833	3.96083	-184	-451	1	95	339	-70	1	22		5.65833	3.96083	-184	-985	-26	7	-103	160	-66	24		5.65833	3.96083	-184	27	-8	79	86	45	172	105		5.65833	3.96083	-184	-61	16	275	14	16	-1182	-15		5.65833	3.96083	-184	-1112	741	-40
5.66667	3.96667	-187	-443	-2	105	335	-67	-9	16		5.66667	3.96667	-187	-992	-19	2	-101	164	-65	14		5.66667	3.96667	-187	28	-3	70	81	48	170	104		5.66667	3.96667	-187	-67	8	280	19	17	-1188	1		5.66667	3.96667	-187	-1118	736	-41
5.675	3.9725	-188	-423	-2	113	333	-64	-14	13		5.675	3.9725	-188	-998	-19	3	-96	170	-65	8		5.675	3.9725	-188	26	6	64	73	45	168	101		5.675	3.9725	-188	-67	-4	281	23	16	-1194	9		5.675	3.9725	-188	-1123	741	-32
5.68333	3.97833	-189	-416	-7	124	328	-67	-21	14		5.68333	3.97833	-189	-997	-15	8	-91	169	-67	12		5.68333	3.97833	-189	29	12	63	77	48	167	101		5.68333	3.97833	-189	-60	-9	281	22	6	-1195	14		5.68333	3.97833	-189	-1125	747	-25
5.69167	3.98417	-188	-416	-12	126	317	-75	-18	11		5.69167	3.98417	-188	-985	-9	15	-88	176	-62	15		5.69167	3.98417	-188	28	12	61	91	57	168	99		5.69167	3.98417	-188	-49	-11	286	17	7	-1196	12		5.69167	3.98417	-188	-1120	756	-27
5.7	3.99	-186	-417	-8	125	302	-81	-10	9		5.7	3.99	-186	-982	12	16	-96	175	-56	14		5.7	3.99	-186	31	9	61	106	59	170	96		5.7	3.99	-186	-46	-12	291	13	8	-1187	9		5.7	3.99	-186	-1123	757	-26
5.70833	3.99583	-183	-429	5	123	301	-82	-3	15		5.70833	3.99583	-183	-981	23	17	-101	168	-54	12		5.70833	3.99583	-183	32	13	64	111	57	171	90		5.70833	3.99583	-183	-51	-7	298	7	12	-1172	9		5.70833	3.99583	-183	-1125	757	-19
5.71667	4.00167	-181	-437	14	125	305	-87	4	21		5.71667	4.00167	-181	-979	20	18	-105	168	-51	9		5.71667	4.00167	-181	29	20	70	109	58	172	84		5.71667	4.00167	-181	-56	2	303	5	18	-1152	15		5.71667	4.00167	-181	-1121	749	-15
5.725	4.0075	-180	-436	13	123	302	-85	12	21		5.725	4.0075	-180	-990	21	16	-106	171	-45	1		5.725	4.0075	-180	29	21	67	97	53	173	87		5.725	4.0075	-180	-58	7	301	7	18	-1144	17		5.725	4.0075	-180	-1112	742	-7
5.73333	4.01333	-180	-427	7	118	288	-85	16	29		5.73333	4.01333	-180	-1000	18	16	-101	172	-41	-5		5.73333	4.01333	-180	39	21	61	83	44	175	95		5.73333	4.01333	-180	-54	9	300	13	13	-1156	16		5.73333	4.01333	-180	-1104	743	-3
5.74167	4.01917	-180	-426	6	111	277	-89	18	32		5.74167	4.01917	-180	-997	6	17	-95	172	-44	-2		5.74167	4.01917	-180	48	10	63	81	35	172	98		5.74167	4.01917	-180	-44	8	294	19	6	-1167	14		5.74167	4.01917	-180	-1098	749	10
5.75	4.025	-180	-426	7	115	276	-88	15	32		5.75	4.025	-180	-994	3	18	-97	173	-53	6		5.75	4.025	-180	49	6	73	86	33	170	97		5.75	4.025	-180	-39	11	288	21	10	-1175	9		5.75	4.025	-180	-1119	746	23
5.75833	4.03083	-181	-423	-1	117	271	-78	19	33		5.75833	4.03083	-181	-995	8	18	-97	184	-56	15		5.75833	4.03083	-181	53	8	82	89	40	171	100		5.75833	4.03083	-181	-46	22	283	21	12	-1180	6		5.75833	4.03083	-181	-1133	740	28
5.76667	4.03667	-184	-417	-11	118	264	-74	16	30		5.76667	4.03667	-184	-1003	5	16	-100	187	-51	18		5.76667	4.03667	-184	52	9	79	84	49	167	105		5.76667	4.03667	-184	-51	24	284	22	11	-1184	6		5.76667	4.03667	-184	-1139	737	19
5.775	4.0425	-187	-422	-14	122	260	-77	21	30		5.775	4.0425	-187	-1007	-8	15	-102	181	-46	17		5.775	4.0425	-187	41	5	76	80	54	163	103		5.775	4.0425	-187	-49	15	288	22	10	-1196	0		5.775	4.0425	-187	-1128	744	3
5.78333	4.04833	-189	-431	-4	116	256	-80	23	28		5.78333	4.04833	-189	-1012	-20	19	-98	171	-53	17		5.78333	4.04833	-189	36	3	75	72	55	166	106		5.78333	4.04833	-189	-51	6	290	25	12	-1213	-3		5.78333	4.04833	-189	-1125	753	-11
5.79167	4.05417	-190	-439	7	108	256	-80	20	35		5.79167	4.05417	-190	-1027	-26	15	-96	168	-62	15		5.79167	4.05417	-190	35	-3	79	65	46	171	106		5.79167	4.05417	-190	-51	3	291	24	21	-1215	0		5.79167	4.05417	-190	-1125	761	-19
5.8	4.06	-190	-444	20	94	255	-80	17	42		5.8	4.06	-190	-1046	-21	3	-97	173	-62	17		5.8	4.06	-190	39	-7	89	62	37	170	104		5.8	4.06	-190	-60	0	292	25	23	-1203	2		5.8	4.06	-190	-1131	756	-22
5.80833	4.06583	-188	-442	24	88	246	-77	16	47		5.80833	4.06583	-188	-1048	-15	-5	-105	178	-59	24		5.80833	4.06583	-188	47	-5	89	68	38	167	103		5.80833	4.06583	-188	-60	-5	290	29	22	-1199	3		5.80833	4.06583	-188	-1135	760	-29
5.81667	4.07167	-187	-449	26	83	237	-72	15	42		5.81667	4.07167	-187	-1052	-6	-8	-107	183	-54	29		5.81667	4.07167	-187	73	2	85	75	43	160	100		5.81667	4.07167	-187	-56	-6	293	28	20	-1201	-5		5.81667	4.07167	-187	-1129	757	-38
5.825	4.0775	-188	-451	28	86	239	-69	18	39		5.825	4.0775	-188	-1052	-3	-4	-111	188	-49	24		5.825	4.0775	-188	86	5	70	81	44	154	95		5.825	4.0775	-188	-50	-9	291	25	14	-1196	-10		5.825	4.0775	-188	-1117	755	-43
5.83333	4.08333	-189	-440	34	100	226	-67	17	42		5.83333	4.08333	-189	-1053	1	2	-104	184	-47	20		5.83333	4.08333	-189	79	1	54	79	34	157	90		5.83333	4.08333	-189	-49	-12	291	27	9	-1193	-10		5.83333	4.08333	-189	-1113	764	-48
5.84167	4.08917	-189	-437	40	111	206	-60	17	43		5.84167	4.08917	-189	-1041	-3	11	-94	180	-51	16		5.84167	4.08917	-189	74	-5	48	73	33	159	96		5.84167	4.08917	-189	-58	-13	296	24	7	-1189	-13		5.84167	4.08917	-189	-1128	769	-48
5.85	4.095	-188	-433	39	113	193	-58	18	39		5.85	4.095	-188	-1040	-1	14	-88	182	-48	14		5.85	4.095	-188	71	-5	55	73	32	156	98		5.85	4.095	-188	-60	-12	294	25	13	-1193	-13		5.85	4.095	-188	-1139	776	-49
5.85833	4.10083	-187	-427	38	103	188	-57	13	41		5.85833	4.10083	-187	-1052	-11	13	-84	185	-45	11		5.85833	4.10083	-187	62	-5	65	79	36	152	96		5.85833	4.10083	-187	-60	-8	292	25	15	-1186	-16		5.85833	4.10083	-187	-1144	778	-50
5.86667	4.10667	-186	-419	33	96	181	-58	1	46		5.86667	4.10667	-186	-1057	-25	7	-84	184	-44	10		5.86667	4.10667	-186	58	-10	65	87	42	155	89		5.86667	4.10667	-186	-61	0	295	26	12	-1180	-14		5.86667	4.10667	-186	-1147	776	-56
5.875	4.1125	-185	-422	21	96	170	-54	-6	48		5.875	4.1125	-185	-1059	-30	4	-85	177	-41	17		5.875	4.1125	-185	59	-19	59	89	43	157	79		5.875	4.1125	-185	-61	6	306	27	14	-1174	-13		5.875	4.1125	-185	-1147	770	-66
5.88333	4.11833	-184	-419	21	104	171	-51	-9	49		5.88333	4.11833	-184	-1054	-24	2	-84	174	-35	27		5.88333	4.11833	-184	58	-19	54	80	40	159	80		5.88333	4.11833	-184	-57	6	316	24	21	-1168	-11		5.88333	4.11833	-184	-1137	760	-73
5.89167	4.12417	-183	-425	20	115	172	-58	-6	51		5.89167	4.12417	-183	-1052	-11	-9	-89	175	-27	33		5.89167	4.12417	-183	55	-18	47	67	39	170	86		5.89167	4.12417	-183	-48	1	319	23	25	-1175	-9		5.89167	4.12417	-183	-1127	760	-78
5.9	4.13	-182	-437	19	117	175	-67	-1	42		5.9	4.13	-182	-1048	-6	-14	-95	175	-23	35		5.9	4.13	-182	54	-19	49	57	46	177	84		5.9	4.13	-182	-40	-3	318	19	31	-1197	-18		5.9	4.13	-182	-1124	759	-79
5.90833	4.13583	-181	-445	10	120	169	-65	5	44		5.90833	4.13583	-181	-1051	-2	-19	-100	170	-28	34		5.90833	4.13583	-181	52	-23	48	56	45	176	85		5.90833	4.13583	-181	-41	-5	321	10	26	-1210	-26		5.90833	4.13583	-181	-1121	763	-72
5.91667	4.14167	-181	-456	5	135	161	-64	14	52		5.91667	4.14167	-181	-1066	-9	-10	-98	171	-33	30		5.91667	4.14167	-181	50	-23	52	55	36	170	89		5.91667	4.14167	-181	-39	-1	322	10	24	-1211	-26		5.91667	4.14167	-181	-1126	768	-60
5.925	4.1475	-181	-460	9	154	148	-72	17	54		5.925	4.1475	-181	-1083	-11	-4	-99	181	-38	23		5.925	4.1475	-181	53	-19	55	52	33	162	100		5.925	4.1475	-181	-38	-2	319	11	24	-1210	-19		5.925	4.1475	-181	-1122	763	-44
5.93333	4.15333	-183	-456	14	156	140	-73	10	48		5.93333	4.15333	-183	-1085	-11	1	-89	187	-39	13		5.93333	4.15333	-183	48	-21	55	56	32	156	111		5.93333	4.15333	-183	-37	-4	314	10	22	-1213	-11		5.93333	4.15333	-183	-1115	757	-25
5.94167	4.15917	-184	-461	23	161	133	-62	6	50		5.94167	4.15917	-184	-1086	-13	9	-83	190	-40	4		5.94167	4.15917	-184	42	-19	48	62	40	157	108		5.94167	4.15917	-184	-45	-4	312	18	20	-1215	-12		5.94167	4.15917	-184	-1109	756	-18
5.95	4.165	-183	-455	37	172	132	-56	1	52		5.95	4.165	-183	-1088	-19	13	-90	189	-43	1		5.95	4.165	-183	43	-3	48	68	48	156	98		5.95	4.165	-183	-51	3	312	28	22	-1221	-13		5.95	4.165	-183	-1095	755	-20
5.95833	4.17083	-183	-457	39	177	123	-54	2	51		5.95833	4.17083	-183	-1089	-24	7	-95	186	-44	1		5.95833	4.17083	-183	43	10	50	64	42	152	89		5.95833	4.17083	-183	-54	6	317	28	33	-1227	-5		5.95833	4.17083	-183	-1096	763	-24
5.96667	4.17667	-183	-452	24	181	111	-49	2	59		5.96667	4.17667	-183	-1089	-22	5	-99	179	-42	4		5.96667	4.17667	-183	38	8	48	55	28	153	88		5.96667	4.17667	-183	-55	9	318	28	41	-1216	-4		5.96667	4.17667	-183	-1117	758	-25
5.975	4.1825	-183	-445	10	175	102	-47	6	69		5.975	4.1825	-183	-1092	-27	4	-104	173	-37	4		5.975	4.1825	-183	37	3	46	45	22	157	90		5.975	4.1825	-183	-53	14	320	29	39	-1211	-9		5.975	4.1825	-183	-1129	748	-26
5.98333	4.18833	-184	-445	6	162	96	-58	9	66		5.98333	4.18833	-184	-1103	-28	1	-105	175	-27	5		5.98333	4.18833	-184	41	-2	42	48	19	158	87		5.98333	4.18833	-184	-49	10	320	29	35	-1207	-8		5.98333	4.18833	-184	-1125	745	-33
5.99167	4.19417	-184	-432	0	138	87	-63	21	56		5.99167	4.19417	-184	-1110	-22	-1	-102	178	-25	11		5.99167	4.19417	-184	46	-6	41	53	15	158	76		5.99167	4.19417	-184	-44	7	319	23	26	-1205	-12		5.99167	4.19417	-184	-1128	742	-40
6	4.2	-184	-426	7	122	86	-65	35	44		6	4.2	-184	-1113	-14	6	-97	181	-29	21		6	4.2	-184	52	-5	42	49	20	155	72		6	4.2	-184	-45	3	322	14	19	-1206	-16		6	4.2	-184	-1130	747	-47
6.00833	4.20583	-184	-438	16	128	92	-63	25	39		6.00833	4.20583	-184	-1111	-3	8	-91	187	-33	20		6.00833	4.20583	-184	52	-7	49	49	25	154	78		6.00833	4.20583	-184	-44	4	325	4	22	-1220	-11		6.00833	4.20583	-184	-1124	756	-54
6.01667	4.21167	-183	-437	20	132	88	-62	12	57		6.01667	4.21167	-183	-1110	2	8	-90	190	-40	15		6.01667	4.21167	-183	56	-5	55	52	24	154	87		6.01667	4.21167	-183	-39	-2	323	2	22	-1228	-9		6.01667	4.21167	-183	-1113	759	-52
6.025	4.2175	-183	-425	20	136	80	-61	2	74		6.025	4.2175	-183	-1113	-3	6	-94	191	-45	14		6.025	4.2175	-183	62	-2	51	50	22	155	90		6.025	4.2175	-183	-31	-1	324	6	15	-1217	-14		6.025	4.2175	-183	-1112	752	-51
6.03333	4.22333	-183	-421	18	139	72	-57	2	74		6.03333	4.22333	-183	-1120	-6	10	-98	191	-44	9		6.03333	4.22333	-183	67	-5	43	43	20	151	84		6.03333	4.22333	-183	-34	9	323	10	15	-1210	-23		6.03333	4.22333	-183	-1122	747	-53
6.04167	4.22917	-182	-430	6	130	60	-57	21	66		6.04167	4.22917	-182	-1128	-8	13	-100	186	-40	8		6.04167	4.22917	-182	62	-14	45	34	22	145	81		6.04167	4.22917	-182	-42	22	313	10	24	-1210	-25		6.04167	4.22917	-182	-1132	754	-46
6.05	4.235	-179	-441	7	122	63	-69	37	60		6.05	4.235	-179	-1132	0	12	-103	188	-41	9		6.05	4.235	-179	57	-27	53	27	21	142	79		6.05	4.235	-179	-49	26	313	13	26	-1219	-24		6.05	4.235	-179	-1133	754	-46
6.05833	4.24083	-176	-452	20	121	72	-79	28	49		6.05833	4.24083	-176	-1136	9	15	-104	201	-47	15		6.05833	4.24083	-176	54	-33	63	21	24	135	79		6.05833	4.24083	-176	-54	22	313	10	20	-1225	-31		6.05833	4.24083	-176	-1128	763	-43
6.06667	4.24667	-173	-456	28	121	71	-78	12	37		6.06667	4.24667	-173	-1139	11	15	-101	197	-46	23		6.06667	4.24667	-173	49	-36	65	22	25	133	84		6.06667	4.24667	-173	-49	21	305	6	22	-1225	-34		6.06667	4.24667	-173	-1126	779	-42
6.075	4.2525	-171	-461	39	118	58	-69	4	33		6.075	4.2525	-171	-1131	16	18	-100	184	-44	31		6.075	4.2525	-171	42	-26	54	35	21	135	88		6.075	4.2525	-171	-44	20	302	11	28	-1216	-24		6.075	4.2525	-171	-1123	788	-35
6.08333	4.25833	-170	-468	49	109	55	-64	4	41		6.08333	4.25833	-170	-1113	10	23	-104	175	-43	24		6.08333	4.25833	-170	45	-20	43	41	23	134	86		6.08333	4.25833	-170	-39	21	308	17	32	-1200	-6		6.08333	4.25833	-170	-1121	777	-26
6.09167	4.26417	-171	-458	49	107	51	-61	8	53		6.09167	4.26417	-171	-1107	5	30	-108	173	-44	16		6.09167	4.26417	-171	53	-26	40	42	29	142	88		6.09167	4.26417	-171	-43	23	316	19	31	-1198	3		6.09167	4.26417	-171	-1116	761	-28
6.1	4.27	-172	-444	41	113	40	-63	14	58		6.1	4.27	-172	-1120	2	32	-114	176	-48	9		6.1	4.27	-172	60	-36	28	49	31	154	99		6.1	4.27	-172	-44	28	318	16	29	-1215	6		6.1	4.27	-172	-1123	750	-30
6.10833	4.27583	-174	-445	34	121	23	-64	18	56		6.10833	4.27583	-174	-1131	-6	33	-115	175	-45	-1		6.10833	4.27583	-174	57	-39	14	47	29	152	103		6.10833	4.27583	-174	-47	38	325	18	27	-1229	3		6.10833	4.27583	-174	-1121	737	-20
6.11667	4.28167	-176	-446	27	123	14	-57	4	56		6.11667	4.28167	-176	-1138	-11	33	-106	166	-40	2		6.11667	4.28167	-176	52	-38	14	38	29	151	104		6.11667	4.28167	-176	-45	33	335	17	29	-1236	-7		6.11667	4.28167	-176	-1112	737	-20
6.125	4.2875	-177	-449	21	125	15	-54	-9	57		6.125	4.2875	-177	-1142	-7	33	-97	158	-45	10		6.125	4.2875	-177	47	-41	25	32	28	151	102		6.125	4.2875	-177	-50	26	332	17	34	-1238	-18		6.125	4.2875	-177	-1121	749	-27
6.13333	4.29333	-177	-456	18	122	15	-47	-5	60		6.13333	4.29333	-177	-1141	-2	35	-94	151	-50	10		6.13333	4.29333	-177	46	-49	38	39	21	160	98		6.13333	4.29333	-177	-55	25	327	17	35	-1237	-19		6.13333	4.29333	-177	-1136	763	-27
6.14167	4.29917	-176	-455	24	118	9	-51	-1	61		6.14167	4.29917	-176	-1136	1	34	-96	151	-49	11		6.14167	4.29917	-176	50	-53	41	44	18	165	90		6.14167	4.29917	-176	-50	18	325	12	28	-1244	-23		6.14167	4.29917	-176	-1135	772	-32
6.15	4.305	-174	-450	35	113	-1	-55	-2	53		6.15	4.305	-174	-1124	-3	37	-100	159	-47	13		6.15	4.305	-174	49	-59	36	47	23	165	86		6.15	4.305	-174	-45	28	328	12	18	-1244	-27		6.15	4.305	-174	-1124	764	-29
6.15833	4.31083	-173	-454	37	120	-13	-61	2	51		6.15833	4.31083	-173	-1113	-16	42	-97	164	-50	14		6.15833	4.31083	-173	47	-62	34	43	20	160	82		6.15833	4.31083	-173	-48	32	331	17	9	-1230	-28		6.15833	4.31083	-173	-1120	755	-24
6.16667	4.31667	-173	-466	31	136	-12	-64	5	44		6.16667	4.31667	-173	-1108	-25	47	-92	161	-45	14		6.16667	4.31667	-173	52	-65	31	32	21	156	79		6.16667	4.31667	-173	-49	24	334	22	2	-1222	-22		6.16667	4.31667	-173	-1119	749	-21
6.175	4.3225	-172	-469	28	135	-9	-57	10	35		6.175	4.3225	-172	-1113	-27	45	-89	158	-34	11		6.175	4.3225	-172	59	-63	37	28	21	145	80		6.175	4.3225	-172	-46	15	338	21	-1	-1225	-18		6.175	4.3225	-172	-1127	747	-23
6.18333	4.32833	-172	-466	24	137	-7	-56	11	31		6.18333	4.32833	-172	-1121	-28	37	-92	164	-29	10		6.18333	4.32833	-172	59	-56	44	25	23	138	80		6.18333	4.32833	-172	-40	14	332	22	-3	-1232	-18		6.18333	4.32833	-172	-1135	749	-26
6.19167	4.33417	-170	-464	11	137	1	-55	11	26		6.19167	4.33417	-170	-1117	-27	24	-104	164	-25	17		6.19167	4.33417	-170	55	-46	48	16	27	132	80		6.19167	4.33417	-170	-33	17	325	25	-7	-1237	-11		6.19167	4.33417	-170	-1145	768	-28
6.2	4.34	-167	-457	5	138	4	-44	11	29		6.2	4.34	-167	-1122	-22	15	-109	167	-19	23		6.2	4.34	-167	53	-31	45	9	30	135	83		6.2	4.34	-167	-39	17	320	34	0	-1245	-3		6.2	4.34	-167	-1143	786	-26
6.20833	4.34583	-165	-454	9	131	-2	-33	12	39		6.20833	4.34583	-165	-1134	-22	10	-115	171	-21	23		6.20833	4.34583	-165	49	-20	36	10	30	136	83		6.20833	4.34583	-165	-49	16	317	46	8	-1248	1		6.20833	4.34583	-165	-1149	794	-24
6.21667	4.35167	-163	-450	24	124	-16	-36	16	51		6.21667	4.35167	-163	-1143	-26	11	-114	170	-22	17		6.21667	4.35167	-163	46	-16	24	18	27	138	77		6.21667	4.35167	-163	-57	17	319	48	12	-1251	2		6.21667	4.35167	-163	-1155	790	-30
6.225	4.3575	-161	-450	29	128	-22	-44	24	60		6.225	4.3575	-161	-1148	-35	8	-112	169	-31	13		6.225	4.3575	-161	45	-14	17	22	31	149	73		6.225	4.3575	-161	-62	9	327	48	12	-1254	-6		6.225	4.3575	-161	-1151	784	-31
6.23333	4.36333	-162	-459	30	140	-36	-44	24	65		6.23333	4.36333	-162	-1154	-39	6	-114	173	-34	8		6.23333	4.36333	-162	40	-12	19	25	31	149	74		6.23333	4.36333	-162	-63	-1	330	43	20	-1253	-4		6.23333	4.36333	-162	-1148	776	-26
6.24167	4.36917	-163	-463	37	141	-38	-48	27	72		6.24167	4.36917	-163	-1161	-36	7	-115	174	-39	3		6.24167	4.36917	-163	34	-18	23	31	28	145	79		6.24167	4.36917	-163	-60	-5	326	31	32	-1251	0		6.24167	4.36917	-163	-1152	761	-24
6.25	4.375	-165	-462	38	137	-40	-57	27	81		6.25	4.375	-165	-1170	-38	13	-110	172	-51	-1		6.25	4.375	-165	39	-23	19	32	19	138	84		6.25	4.375	-165	-55	-2	318	34	33	-1252	-4		6.25	4.375	-165	-1146	750	-28
6.25833	4.38083	-168	-462	40	139	-45	-59	17	70		6.25833	4.38083	-168	-1180	-33	22	-102	171	-58	4		6.25833	4.38083	-168	47	-23	13	33	13	135	91		6.25833	4.38083	-168	-51	2	312	36	23	-1252	-10		6.25833	4.38083	-168	-1140	744	-30
6.26667	4.38667	-172	-453	42	142	-54	-62	6	54		6.26667	4.38667	-172	-1173	-27	20	-101	174	-59	2		6.26667	4.38667	-172	50	-27	11	35	9	134	95		6.26667	4.38667	-172	-49	3	316	38	13	-1244	-12		6.26667	4.38667	-172	-1134	747	-22
6.275	4.3925	-176	-449	41	134	-64	-52	1	48		6.275	4.3925	-176	-1149	-22	5	-99	169	-56	0		6.275	4.3925	-176	50	-35	16	36	11	136	97		6.275	4.3925	-176	-45	6	325	32	4	-1231	-6		6.275	4.3925	-176	-1131	763	-20
6.28333	4.39833	-178	-440	32	129	-73	-45	0	49		6.28333	4.39833	-178	-1131	-17	-1	-91	163	-49	1		6.28333	4.39833	-178	45	-34	18	34	16	140	97		6.28333	4.39833	-178	-40	11	322	21	0	-1229	3		6.28333	4.39833	-178	-1128	783	-17
6.29167	4.40417	-179	-418	25	131	-78	-44	-4	62		6.29167	4.40417	-179	-1127	-13	-1	-85	169	-41	9		6.29167	4.40417	-179	39	-39	19	31	20	149	90		6.29167	4.40417	-179	-35	22	321	11	2	-1240	8		6.29167	4.40417	-179	-1131	792	-27
6.3	4.41	-178	-419	37	137	-87	-46	-1	77		6.3	4.41	-178	-1145	-7	-6	-82	177	-37	15		6.3	4.41	-178	40	-39	23	26	23	147	86		6.3	4.41	-178	-30	24	326	8	5	-1252	4		6.3	4.41	-178	-1134	790	-40
6.30833	4.41583	-176	-426	40	140	-104	-41	12	78		6.30833	4.41583	-176	-1167	-9	-6	-83	177	-33	8		6.30833	4.41583	-176	45	-41	24	26	22	139	88		6.30833	4.41583	-176	-25	21	333	7	10	-1255	-6		6.30833	4.41583	-176	-1148	789	-39
6.31667	4.42167	-174	-444	37	133	-113	-38	24	69		6.31667	4.42167	-174	-1180	-9	-3	-89	178	-27	2		6.31667	4.42167	-174	50	-41	25	29	12	131	87		6.31667	4.42167	-174	-22	19	332	6	13	-1249	-17		6.31667	4.42167	-174	-1161	785	-37
6.325	4.4275	-172	-448	31	125	-115	-32	33	65		6.325	4.4275	-172	-1188	-13	-4	-92	187	-26	-1		6.325	4.4275	-172	52	-43	31	26	7	129	92		6.325	4.4275	-172	-24	13	335	5	15	-1248	-20		6.325	4.4275	-172	-1166	788	-30
6.33333	4.43333	-170	-452	31	126	-112	-36	36	69		6.33333	4.43333	-170	-1194	-17	-2	-83	191	-28	-6		6.33333	4.43333	-170	45	-44	24	24	6	133	91		6.33333	4.43333	-170	-26	5	341	9	20	-1258	-17		6.33333	4.43333	-170	-1155	802	-25
6.34167	4.43917	-169	-451	39	135	-102	-41	36	69		6.34167	4.43917	-169	-1187	-15	0	-79	187	-15	-4		6.34167	4.43917	-169	39	-42	10	21	6	140	93		6.34167	4.43917	-169	-26	5	340	19	28	-1260	-10		6.34167	4.43917	-169	-1137	805	-31
6.35	4.445	-167	-438	41	144	-101	-46	33	66		6.35	4.445	-167	-1179	-20	-2	-85	176	-7	-1		6.35	4.445	-167	37	-40	3	19	10	154	94		6.35	4.445	-167	-29	8	335	23	34	-1250	-4		6.35	4.445	-167	-1126	798	-39
6.35833	4.45083	-166	-423	38	149	-114	-56	30	69		6.35833	4.45083	-166	-1175	-29	-2	-88	169	-10	2		6.35833	4.45083	-166	34	-36	9	17	7	162	88		6.35833	4.45083	-166	-38	7	334	28	34	-1239	2		6.35833	4.45083	-166	-1130	790	-43
6.36667	4.45667	-164	-417	41	152	-139	-66	27	78		6.36667	4.45667	-164	-1177	-27	6	-89	164	-19	2		6.36667	4.45667	-164	38	-27	17	23	3	154	83		6.36667	4.45667	-164	-46	8	339	31	27	-1242	4		6.36667	4.45667	-164	-1132	792	-39
6.375	4.4625	-162	-421	40	152	-154	-62	27	86		6.375	4.4625	-162	-1172	-17	11	-94	159	-26	-2		6.375	4.4625	-162	44	-28	21	27	0	142	82		6.375	4.4625	-162	-51	16	341	34	21	-1247	-5		6.375	4.4625	-162	-1134	792	-34
6.38333	4.46833	-160	-436	38	155	-162	-58	30	97		6.38333	4.46833	-160	-1180	-13	13	-93	159	-29	-4		6.38333	4.46833	-160	49	-26	25	23	-3	140	86		6.38333	4.46833	-160	-48	21	347	36	12	-1256	-12		6.38333	4.46833	-160	-1134	786	-32
6.39167	4.47417	-160	-460	36	161	-163	-60	36	101		6.39167	4.47417	-160	-1193	-7	18	-89	161	-37	1		6.39167	4.47417	-160	47	-23	21	19	-2	145	90		6.39167	4.47417	-160	-43	20	348	34	3	-1259	-15		6.39167	4.47417	-160	-1139	779	-31
6.4	4.48	-159	-474	39	161	-159	-57	45	97		6.4	4.48	-159	-1213	1	14	-88	158	-44	4		6.4	4.48	-159	43	-28	21	13	1	141	92		6.4	4.48	-159	-44	20	345	32	1	-1258	-13		6.4	4.48	-159	-1143	785	-34
6.40833	4.48583	-160	-476	29	164	-156	-50	49	85		6.40833	4.48583	-160	-1217	5	10	-95	153	-43	0		6.40833	4.48583	-160	37	-38	28	16	2	137	93		6.40833	4.48583	-160	-26	21	347	32	2	-1260	-9		6.40833	4.48583	-160	-1149	792	-36
6.41667	4.49167	-160	-476	17	167	-154	-48	44	82		6.41667	4.49167	-160	-1199	5	13	-107	155	-36	1		6.41667	4.49167	-160	35	-41	40	16	3	136	93		6.41667	4.49167	-160	-14	22	354	33	7	-1265	-2		6.41667	4.49167	-160	-1151	790	-39
6.425	4.4975	-161	-478	16	155	-163	-53	37	83		6.425	4.4975	-161	-1179	6	13	-110	155	-37	8		6.425	4.4975	-161	41	-36	40	17	8	132	96		6.425	4.4975	-161	-20	15	367	40	11	-1269	-1		6.425	4.4975	-161	-1150	787	-29
6.43333	4.50333	-160	-479	25	142	-177	-56	32	76		6.43333	4.50333	-160	-1178	-4	13	-111	158	-44	5		6.43333	4.50333	-160	46	-32	35	24	3	129	96		6.43333	4.50333	-160	-33	9	376	37	19	-1269	-7		6.43333	4.50333	-160	-1148	786	-24
6.44167	4.50917	-160	-478	29	143	-185	-54	28	74		6.44167	4.50917	-160	-1177	-5	20	-117	156	-46	-2		6.44167	4.50917	-160	43	-34	30	28	-2	122	93		6.44167	4.50917	-160	-44	11	373	35	15	-1273	-12		6.44167	4.50917	-160	-1156	778	-29
6.45	4.515	-160	-480	30	152	-186	-42	21	72		6.45	4.515	-160	-1178	-6	31	-120	153	-49	-3		6.45	4.515	-160	44	-41	22	29	-6	122	90		6.45	4.515	-160	-43	21	368	27	10	-1272	-14		6.45	4.515	-160	-1164	777	-34
6.45833	4.52083	-160	-482	34	166	-190	-40	22	69		6.45833	4.52083	-160	-1180	-9	33	-112	164	-48	-1		6.45833	4.52083	-160	47	-44	14	26	-6	124	90		6.45833	4.52083	-160	-35	31	367	25	11	-1273	-17		6.45833	4.52083	-160	-1163	772	-40
6.46667	4.52667	-160	-478	36	164	-202	-53	22	66		6.46667	4.52667	-160	-1196	-3	31	-105	174	-50	8		6.46667	4.52667	-160	47	-41	11	25	-9	129	89		6.46667	4.52667	-160	-28	27	371	23	12	-1274	-16		6.46667	4.52667	-160	-1156	762	-44
6.475	4.5325	-159	-468	22	149	-211	-62	26	60		6.475	4.5325	-159	-1213	0	24	-92	180	-55	15		6.475	4.5325	-159	46	-39	12	26	-6	141	93		6.475	4.5325	-159	-22	19	370	22	13	-1274	-12		6.475	4.5325	-159	-1151	762	-48
6.48333	4.53833	-159	-468	11	135	-208	-64	35	63		6.48333	4.53833	-159	-1222	-1	18	-88	180	-57	15		6.48333	4.53833	-159	42	-39	6	25	-1	151	95		6.48333	4.53833	-159	-24	14	369	26	8	-1289	-15		6.48333	4.53833	-159	-1143	768	-31
6.49167	4.54417	-159	-468	6	135	-210	-60	39	77		6.49167	4.54417	-159	-1221	-5	14	-93	173	-52	16		6.49167	4.54417	-159	41	-39	7	20	-4	153	92		6.49167	4.54417	-159	-33	15	366	25	8	-1307	-19		6.49167	4.54417	-159	-1129	770	-13
6.5	4.55	-159	-474	19	157	-217	-58	35	96		6.5	4.55	-159	-1223	-13	8	-99	161	-48	16		6.5	4.55	-159	48	-36	12	18	2	152	88		6.5	4.55	-159	-35	16	365	29	16	-1310	-22		6.5	4.55	-159	-1120	768	-9
6.50833	4.55583	-160	-464	33	171	-214	-52	30	111		6.50833	4.55583	-160	-1237	-11	14	-98	153	-44	20		6.50833	4.55583	-160	56	-33	9	23	10	145	84		6.50833	4.55583	-160	-36	21	372	34	19	-1299	-24		6.50833	4.55583	-160	-1120	783	-5
6.51667	4.56167	-159	-458	38	178	-212	-46	29	111		6.51667	4.56167	-159	-1251	-4	23	-93	153	-43	23		6.51667	4.56167	-159	54	-32	10	25	8	139	82		6.51667	4.56167	-159	-42	28	371	37	19	-1297	-19		6.51667	4.56167	-159	-1134	809	-6
6.525	4.5675	-158	-459	35	176	-209	-40	32	103		6.525	4.5675	-158	-1245	-2	26	-81	167	-47	24		6.525	4.5675	-158	50	-37	12	18	4	138	85		6.525	4.5675	-158	-40	24	373	33	11	-1296	-17		6.525	4.5675	-158	-1138	811	2
6.53333	4.57333	-156	-472	30	171	-207	-27	40	100		6.53333	4.57333	-156	-1239	-1	23	-71	165	-44	22		6.53333	4.57333	-156	48	-43	17	7	-2	139	79		6.53333	4.57333	-156	-39	14	375	27	5	-1290	-16		6.53333	4.57333	-156	-1136	800	7
6.54167	4.57917	-153	-478	29	177	-214	-25	44	94		6.54167	4.57917	-153	-1238	0	18	-64	154	-37	16		6.54167	4.57917	-153	44	-50	21	2	-7	143	77		6.54167	4.57917	-153	-42	4	377	24	6	-1295	-16		6.54167	4.57917	-153	-1138	789	1
6.55	4.585	-151	-469	31	184	-216	-30	37	92		6.55	4.585	-151	-1239	4	23	-64	137	-36	9		6.55	4.585	-151	37	-57	23	2	-12	140	85		6.55	4.585	-151	-44	-1	378	32	11	-1295	-14		6.55	4.585	-151	-1138	779	-4
6.55833	4.59083	-149	-460	27	186	-212	-34	36	93		6.55833	4.59083	-149	-1237	5	20	-63	136	-37	5		6.55833	4.59083	-149	33	-54	26	10	-15	138	90		6.55833	4.59083	-149	-44	2	374	35	10	-1290	-11		6.55833	4.59083	-149	-1122	773	-10
6.56667	4.59667	-147	-461	30	173	-217	-43	41	86		6.56667	4.59667	-147	-1241	-4	20	-59	144	-40	5		6.56667	4.59667	-147	33	-48	29	16	-12	143	82		6.56667	4.59667	-147	-36	10	370	40	14	-1290	-11		6.56667	4.59667	-147	-1118	776	-14
6.575	4.6025	-145	-467	38	169	-231	-48	49	70		6.575	4.6025	-145	-1238	-12	19	-63	143	-51	1		6.575	4.6025	-145	30	-45	29	12	-5	147	69		6.575	4.6025	-145	-30	17	418	46	21	-1290	-22		6.575	4.6025	-145	-1123	783	-25
6.58333	4.60833	-144	-467	41	171	-245	-51	54	60		6.58333	4.60833	-144	-1227	-24	20	-72	140	-47	3		6.58333	4.60833	-144	28	-41	22	10	3	146	62		6.58333	4.60833	-144	-32	21	436	46	19	-1295	-36		6.58333	4.60833	-144	-1138	790	-25
6.59167	4.61417	-146	-455	42	171	-255	-59	54	67		6.59167	4.61417	-146	-1224	-22	16	-83	140	-32	12		6.59167	4.61417	-146	31	-34	16	5	4	144	56		6.59167	4.61417	-146	-29	25	420	41	9	-1300	-43		6.59167	4.61417	-146	-1144	802	-24
6.6	4.62	-148	-451	46	173	-263	-60	53	74		6.6	4.62	-148	-1235	-10	15	-87	144	-31	15		6.6	4.62	-148	43	-39	16	1	5	141	52		6.6	4.62	-148	-30	25	404	34	4	-1298	-42		6.6	4.62	-148	-1144	812	-31
6.60833	4.62583	-151	-454	40	174	-268	-50	52	78		6.60833	4.62583	-151	-1244	3	24	-83	148	-35	14		6.60833	4.62583	-151	53	-51	7	-1	6	134	56		6.60833	4.62583	-151	-30	24	401	32	0	-1305	-41		6.60833	4.62583	-151	-1141	819	-33
6.61667	4.63167	-153	-460	38	166	-278	-46	52	82		6.61667	4.63167	-153	-1244	18	24	-80	146	-37	8		6.61667	4.63167	-153	63	-57	-4	-1	2	132	70		6.61667	4.63167	-153	-28	28	403	31	-4	-1323	-39		6.61667	4.63167	-153	-1148	808	-31
6.625	4.6375	-154	-465	42	157	-288	-47	52	85		6.625	4.6375	-154	-1246	25	21	-79	151	-40	5		6.625	4.6375	-154	69	-57	-5	1	0	135	80		6.625	4.6375	-154	-36	25	402	33	-4	-1341	-36		6.625	4.6375	-154	-1143	804	-25
6.63333	4.64333	-153	-471	37	148	-291	-47	52	89		6.63333	4.64333	-153	-1257	18	25	-76	154	-41	15		6.63333	4.64333	-153	61	-55	-4	1	2	134	83		6.63333	4.64333	-153	-38	19	402	39	3	-1361	-32		6.63333	4.64333	-153	-1143	799	-21
6.64167	4.64917	-151	-469	21	136	-301	-47	54	84		6.64167	4.64917	-151	-1259	12	33	-86	152	-37	31		6.64167	4.64917	-151	45	-58	0	2	-4	130	82		6.64167	4.64917	-151	-39	23	405	42	7	-1375	-33		6.64167	4.64917	-151	-1149	793	-20
6.65	4.655	-149	-463	14	136	-315	-44	52	84		6.65	4.655	-149	-1257	6	35	-94	146	-35	38		6.65	4.655	-149	31	-60	8	2	-6	121	87		6.65	4.655	-149	-39	25	404	41	14	-1386	-34		6.65	4.655	-149	-1143	787	-27
6.65833	4.66083	-146	-444	20	148	-313	-42	45	91		6.65833	4.66083	-146	-1263	4	24	-90	144	-40	39		6.65833	4.66083	-146	33	-67	5	3	-6	117	94		6.65833	4.66083	-146	-30	15	398	39	24	-1393	-29		6.65833	4.66083	-146	-1143	787	-32
6.66667	4.66667	-144	-432	28	161	-305	-46	39	104		6.66667	4.66667	-144	-1266	-7	11	-89	144	-49	32		6.66667	4.66667	-144	40	-69	2	7	-13	127	99		6.66667	4.66667	-144	-28	7	393	41	22	-1391	-28		6.66667	4.66667	-144	-1150	795	-23
6.675	4.6725	-143	-428	29	181	-310	-53	36	103		6.675	4.6725	-143	-1256	-12	4	-98	148	-55	26		6.675	4.6725	-143	43	-64	1	11	-15	134	103		6.675	4.6725	-143	-27	-1	391	41	15	-1394	-34		6.675	4.6725	-143	-1151	806	-19
6.68333	4.67833	-144	-433	23	195	-316	-50	42	94		6.68333	4.67833	-144	-1251	-12	6	-104	154	-55	30		6.68333	4.67833	-144	38	-59	1	9	-12	138	101		6.68333	4.67833	-144	-30	0	383	39	10	-1387	-37		6.68333	4.67833	-144	-1147	812	-19
6.69167	4.68417	-147	-439	17	207	-312	-41	51	94		6.69167	4.68417	-147	-1259	-3	11	-106	153	-51	30		6.69167	4.68417	-147	37	-60	4	6	-11	140	95		6.69167	4.68417	-147	-27	8	373	36	15	-1379	-42		6.69167	4.68417	-147	-1148	809	-26
6.7	4.69	-149	-453	9	213	-318	-36	59	94		6.7	4.69	-149	-1259	6	30	-108	139	-45	27		6.7	4.69	-149	41	-55	6	3	-22	135	93		6.7	4.69	-149	-18	19	370	27	13	-1371	-47		6.7	4.69	-149	-1158	805	-27
6.70833	4.69583	-151	-462	6	203	-339	-37	59	92		6.70833	4.69583	-151	-1261	9	41	-108	133	-35	21		6.70833	4.69583	-151	47	-55	2	3	-26	130	87		6.70833	4.69583	-151	-16	33	371	19	6	-1377	-46		6.70833	4.69583	-151	-1155	797	-26
6.71667	4.70167	-151	-466	8	194	-353	-44	62	98		6.71667	4.70167	-151	-1264	5	45	-106	136	-37	19		6.71667	4.70167	-151	46	-56	2	3	-17	131	87		6.71667	4.70167	-151	-18	41	370	25	0	-1388	-41		6.71667	4.70167	-151	-1154	783	-16
6.725	4.7075	-151	-472	12	189	-353	-43	71	97		6.725	4.7075	-151	-1267	5	42	-100	144	-34	13		6.725	4.7075	-151	46	-55	12	-1	-11	138	85		6.725	4.7075	-151	-28	36	369	30	-3	-1386	-41		6.725	4.7075	-151	-1160	775	-9
6.73333	4.71333	-149	-481	18	180	-352	-37	72	91		6.73333	4.71333	-149	-1271	8	30	-100	149	-33	14		6.73333	4.71333	-149	49	-48	11	4	-4	143	87		6.73333	4.71333	-149	-34	25	377	35	-3	-1375	-45		6.73333	4.71333	-149	-1150	774	-16
6.74167	4.71917	-147	-480	31	180	-349	-33	69	95		6.74167	4.71917	-147	-1277	0	21	-105	154	-40	11		6.74167	4.71917	-147	51	-41	11	6	0	147	88		6.74167	4.71917	-147	-32	16	382	41	-1	-1368	-49		6.74167	4.71917	-147	-1136	782	-28
6.75	4.725	-145	-464	48	188	-346	-37	68	96		6.75	4.725	-145	-1274	-6	15	-108	155	-44	8		6.75	4.725	-145	55	-42	9	9	-4	156	87		6.75	4.725	-145	-27	8	381	41	4	-1366	-49		6.75	4.725	-145	-1125	783	-36
6.75833	4.73083	-145	-456	59	189	-342	-40	75	90		6.75833	4.73083	-145	-1269	-10	16	-111	155	-48	12		6.75833	4.73083	-145	62	-51	6	16	-10	154	92		6.75833	4.73083	-145	-29	6	382	33	9	-1374	-51		6.75833	4.73083	-145	-1121	779	-38
6.76667	4.73667	-144	-468	60	186	-342	-37	78	85		6.76667	4.73667	-144	-1274	-13	12	-118	158	-45	15		6.76667	4.73667	-144	64	-55	2	12	-18	142	101		6.76667	4.73667	-144	-37	5	381	40	13	-1376	-51		6.76667	4.73667	-144	-1120	779	-28
6.775	4.7425	-144	-478	52	178	-341	-33	73	85		6.775	4.7425	-144	-1278	-11	8	-114	159	-47	14		6.775	4.7425	-144	63	-55	3	6	-18	134	109		6.775	4.7425	-144	-45	3	381	45	14	-1382	-53		6.775	4.7425	-144	-1128	780	-6
6.78333	4.74833	-144	-477	39	181	-349	-26	66	86		6.78333	4.74833	-144	-1274	-3	11	-114	164	-55	12		6.78333	4.74833	-144	61	-54	6	6	-12	136	108		6.78333	4.74833	-144	-45	-7	383	41	18	-1398	-43		6.78333	4.74833	-144	-1143	771	5
6.79167	4.75417	-144	-481	29	176	-356	-22	62	89		6.79167	4.75417	-144	-1282	0	13	-117	166	-58	9		6.79167	4.75417	-144	60	-54	9	12	-9	138	97		6.79167	4.75417	-144	-37	-9	391	28	20	-1416	-37		6.79167	4.75417	-144	-1147	772	-2
6.8	4.76	-144	-490	25	174	-368	-31	58	103		6.8	4.76	-144	-1290	-4	15	-114	172	-52	10		6.8	4.76	-144	59	-58	5	17	-7	136	94		6.8	4.76	-144	-32	-1	390	16	21	-1430	-44		6.8	4.76	-144	-1148	773	-15
6.80833	4.76583	-142	-490	32	175	-389	-40	54	113		6.80833	4.76583	-142	-1296	-17	22	-107	169	-50	15		6.80833	4.76583	-142	57	-61	4	20	-4	136	92		6.80833	4.76583	-142	-30	0	395	15	15	-1429	-53		6.80833	4.76583	-142	-1146	774	-18
6.81667	4.77167	-141	-478	38	178	-391	-42	54	108		6.81667	4.77167	-141	-1299	-21	23	-103	165	-49	19		6.81667	4.77167	-141	55	-61	5	25	7	136	88		6.81667	4.77167	-141	-30	3	404	18	-3	-1425	-59		6.81667	4.77167	-141	-1129	777	-23
6.825	4.7775	-140	-458	40	205	-379	-44	61	103		6.825	4.7775	-140	-1299	-14	22	-104	161	-47	21		6.825	4.7775	-140	53	-62	7	29	8	138	90		6.825	4.7775	-140	-22	4	401	17	-8	-1430	-59		6.825	4.7775	-140	-1115	785	-26
6.83333	4.78333	-139	-450	38	218	-373	-50	72	97		6.83333	4.78333	-139	-1293	-12	24	-99	157	-47	23		6.83333	4.78333	-139	51	-67	6	28	4	145	102		6.83333	4.78333	-139	-12	-1	403	25	-2	-1424	-56		6.83333	4.78333	-139	-1112	782	-25
6.84167	4.78917	-139	-453	35	211	-370	-44	81	105		6.84167	4.78917	-139	-1293	-8	26	-91	147	-56	26		6.84167	4.78917	-139	54	-68	6	27	-3	146	103		6.84167	4.78917	-139	-4	-5	398	36	8	-1417	-46		6.84167	4.78917	-139	-1120	789	-29
6.85	4.795	-139	-459	26	203	-372	-43	81	115		6.85	4.795	-139	-1283	-5	30	-86	142	-59	30		6.85	4.795	-139	58	-62	6	22	-10	143	97		6.85	4.795	-139	-8	-4	391	41	16	-1421	-39		6.85	4.795	-139	-1125	792	-30
6.85833	4.80083	-140	-447	18	206	-382	-42	76	117		6.85833	4.80083	-140	-1279	-3	32	-92	150	-58	24		6.85833	4.80083	-140	58	-64	11	11	-1	138	92		6.85833	4.80083	-140	-18	6	385	46	9	-1424	-37		6.85833	4.80083	-140	-1119	787	-24
6.86667	4.80667	-141	-447	13	196	-403	-33	76	108		6.86667	4.80667	-141	-1282	-1	35	-97	153	-56	18		6.86667	4.80667	-141	64	-70	10	8	14	134	89		6.86667	4.80667	-141	-26	13	380	52	0	-1423	-40		6.86667	4.80667	-141	-1118	793	-24
6.875	4.8125	-142	-452	18	180	-418	-25	67	108		6.875	4.8125	-142	-1295	-1	40	-102	148	-53	11		6.875	4.8125	-142	60	-65	0	9	14	139	83		6.875	4.8125	-142	-34	19	386	54	-2	-1422	-47		6.875	4.8125	-142	-1105	800	-28
6.88333	4.81833	-143	-450	32	179	-427	-23	59	113		6.88333	4.81833	-143	-1308	-3	39	-102	149	-49	9		6.88333	4.81833	-143	46	-55	-5	9	4	138	82		6.88333	4.81833	-143	-36	19	394	60	3	-1411	-51		6.88333	4.81833	-143	-1094	810	-25
6.89167	4.82417	-144	-453	43	184	-434	-23	61	111		6.89167	4.82417	-144	-1304	-5	30	-98	157	-46	10		6.89167	4.82417	-144	44	-52	-4	4	-6	141	88		6.89167	4.82417	-144	-31	13	401	64	8	-1399	-47		6.89167	4.82417	-144	-1089	816	-18
6.9	4.83	-146	-454	51	176	-438	-35	73	109		6.9	4.83	-146	-1289	-13	34	-96	161	-50	15		6.9	4.83	-146	51	-49	4	1	-11	141	94		6.9	4.83	-146	-28	8	400	67	11	-1401	-40		6.9	4.83	-146	-1087	817	-6
6.90833	4.83583	-148	-447	45	179	-434	-48	85	106		6.90833	4.83583	-148	-1283	-24	41	-93	167	-55	20		6.90833	4.83583	-148	55	-49	12	-1	-12	141	98		6.90833	4.83583	-148	-28	6	404	65	14	-1416	-27		6.90833	4.83583	-148	-1091	808	3
6.91667	4.84167	-149	-432	34	187	-433	-51	95	95		6.91667	4.84167	-149	-1282	-27	42	-91	172	-58	20		6.91667	4.84167	-149	59	-48	7	-8	-9	146	101		6.91667	4.84167	-149	-22	3	409	62	10	-1423	-25		6.91667	4.84167	-149	-1106	798	7
6.925	4.8475	-149	-420	25	192	-450	-50	100	94		6.925	4.8475	-149	-1291	-26	37	-86	168	-57	23		6.925	4.8475	-149	61	-53	-3	-9	-1	150	101		6.925	4.8475	-149	-16	1	404	56	3	-1430	-22		6.925	4.8475	-149	-1115	793	5
6.93333	4.85333	-148	-417	20	187	-459	-51	100	98		6.93333	4.85333	-148	-1304	-24	33	-82	166	-57	22		6.93333	4.85333	-148	59	-58	-3	-6	5	150	107		6.93333	4.85333	-148	-5	5	398	52	2	-1437	-22		6.93333	4.85333	-148	-1114	791	-1
6.94167	4.85917	-147	-424	25	181	-451	-53	102	104		6.94167	4.85917	-147	-1312	-13	42	-84	163	-55	19		6.94167	4.85917	-147	61	-58	0	-1	11	156	111		6.94167	4.85917	-147	-3	9	395	45	5	-1434	-24		6.94167	4.85917	-147	-1107	787	-6
6.95	4.865	-145	-433	24	187	-447	-53	100	103		6.95	4.865	-145	-1323	-11	53	-88	162	-56	16		6.95	4.865	-145	61	-62	-2	-1	15	156	111		6.95	4.865	-145	-8	10	400	43	7	-1441	-32		6.95	4.865	-145	-1127	779	-12
6.95833	4.87083	-143	-448	29	193	-445	-45	91	108		6.95833	4.87083	-143	-1323	-12	49	-90	154	-61	12		6.95833	4.87083	-143	54	-58	-4	-2	13	151	113		6.95833	4.87083	-143	-5	3	412	45	6	-1447	-43		6.95833	4.87083	-143	-1141	770	2
6.96667	4.87667	-142	-456	40	184	-443	-35	85	114		6.96667	4.87667	-142	-1321	-15	34	-87	142	-65	4		6.96667	4.87667	-142	44	-55	-11	-4	7	149	112		6.96667	4.87667	-142	-1	-5	417	40	-3	-1448	-55		6.96667	4.87667	-142	-1156	767	9
6.975	4.8825	-142	-455	38	180	-449	-20	90	118		6.975	4.8825	-142	-1323	-11	23	-93	140	-59	5		6.975	4.8825	-142	40	-58	-14	-4	1	151	115		6.975	4.8825	-142	-5	-7	423	27	-6	-1458	-62		6.975	4.8825	-142	-1163	768	8
6.98333	4.88833	-142	-456	31	184	-455	-16	89	113		6.98333	4.88833	-142	-1322	-7	21	-95	144	-51	2		6.98333	4.88833	-142	42	-68	-16	-2	-8	150	115		6.98333	4.88833	-142	-5	-12	429	18	0	-1464	-62		6.98333	4.88833	-142	-1153	773	7
6.99167	4.89417	-141	-472	25	192	-459	-10	79	113		6.99167	4.89417	-141	-1319	-1	23	-84	153	-48	1		6.99167	4.89417	-141	39	-73	-20	4	-14	146	109		6.99167	4.89417	-141	-13	-13	427	18	6	-1457	-60		6.99167	4.89417	-141	-1136	772	-4
7	4.9	-142	-483	22	197	-466	-12	78	116		7	4.9	-142	-1310	8	25	-78	157	-43	5		7	4.9	-142	41	-76	-17	4	-17	146	107		7	4.9	-142	-9	-9	425	20	8	-1448	-44		7	4.9	-142	-1127	768	-16
7.00833	4.90583	-143	-475	21	189	-479	-11	76	109		7.00833	4.90583	-143	-1303	2	25	-85	164	-37	3		7.00833	4.90583	-143	44	-80	-9	2	-14	149	112		7.00833	4.90583	-143	18	-4	425	24	11	-1445	-38		7.00833	4.90583	-143	-1122	760	-28
7.01667	4.91167	-144	-466	26	179	-492	3	79	100		7.01667	4.91167	-144	-1295	-1	17	-90	164	-36	7		7.01667	4.91167	-144	44	-76	-7	1	-10	149	114		7.01667	4.91167	-144	28	5	421	28	6	-1445	-38		7.01667	4.91167	-144	-1117	754	-35
7.025	4.9175	-146	-464	25	174	-497	3	90	91		7.025	4.9175	-146	-1289	-10	9	-90	157	-35	10		7.025	4.9175	-146	42	-65	-4	4	-10	149	119		7.025	4.9175	-146	25	8	413	30	-4	-1456	-35		7.025	4.9175	-146	-1112	757	-29
7.03333	4.92333	-146	-469	16	184	-501	-5	93	94		7.03333	4.92333	-146	-1285	-15	18	-92	152	-36	18		7.03333	4.92333	-146	40	-59	0	8	-9	148	119		7.03333	4.92333	-146	17	6	408	35	-6	-1464	-29		7.03333	4.92333	-146	-1115	770	-18
7.04167	4.92917	-146	-466	10	195	-502	-12	87	111		7.04167	4.92917	-146	-1280	-15	22	-99	159	-38	24		7.04167	4.92917	-146	44	-60	0	12	-10	147	110		7.04167	4.92917	-146	9	-9	410	36	-4	-1465	-36		7.04167	4.92917	-146	-1125	787	-9
7.05	4.935	-143	-457	19	194	-502	-12	94	120		7.05	4.935	-143	-1277	-12	22	-101	165	-38	18		7.05	4.935	-143	46	-56	-2	12	-9	147	105		7.05	4.935	-143	4	-23	412	34	-2	-1463	-42		7.05	4.935	-143	-1125	787	-11
7.05833	4.94083	-141	-455	21	191	-501	-16	102	118		7.05833	4.94083	-141	-1288	-13	24	-96	165	-42	14		7.05833	4.94083	-141	48	-57	0	15	-2	147	103		7.05833	4.94083	-141	-1	-24	417	34	1	-1466	-48		7.05833	4.94083	-141	-1120	782	-19
7.06667	4.94667	-139	-470	25	187	-497	-23	106	107		7.06667	4.94667	-139	-1293	-16	26	-100	160	-47	13		7.06667	4.94667	-139	46	-60	-2	15	4	145	104		7.06667	4.94667	-139	-13	-13	422	34	-2	-1456	-55		7.06667	4.94667	-139	-1122	783	-19
7.075	4.9525	-138	-492	36	185	-503	-24	111	101		7.075	4.9525	-138	-1299	-4	31	-101	158	-54	11		7.075	4.9525	-138	45	-61	-7	8	4	142	105		7.075	4.9525	-138	-27	-7	433	35	-5	-1447	-54		7.075	4.9525	-138	-1123	791	-19
7.08333	4.95833	-138	-503	45	189	-513	-21	105	108		7.08333	4.95833	-138	-1301	-2	38	-101	159	-58	6		7.08333	4.95833	-138	49	-65	-3	-1	3	139	105		7.08333	4.95833	-138	-26	-11	435	34	0	-1438	-56		7.08333	4.95833	-138	-1123	796	-21
7.09167	4.96417	-140	-503	54	197	-521	-18	91	106		7.09167	4.96417	-140	-1306	-2	46	-106	156	-57	12		7.09167	4.96417	-140	52	-63	5	-8	1	140	102		7.09167	4.96417	-140	-15	-10	436	33	7	-1435	-54		7.09167	4.96417	-140	-1128	795	-17
7.1	4.97	-142	-499	54	198	-533	-11	86	108		7.1	4.97	-142	-1305	1	45	-112	152	-55	9		7.1	4.97	-142	55	-64	9	-6	2	139	103		7.1	4.97	-142	-12	-1	436	29	11	-1443	-53		7.1	4.97	-142	-1131	789	-18
7.10833	4.97583	-142	-483	46	196	-540	-11	78	106		7.10833	4.97583	-142	-1307	-3	45	-116	144	-55	1		7.10833	4.97583	-142	57	-60	7	-3	4	145	105		7.10833	4.97583	-142	-14	2	437	39	13	-1456	-48		7.10833	4.97583	-142	-1142	773	-21
7.11667	4.98167	-143	-465	42	200	-547	-10	68	105		7.11667	4.98167	-143	-1299	-7	46	-120	141	-59	0		7.11667	4.98167	-143	49	-53	2	2	10	156	108		7.11667	4.98167	-143	-17	5	434	61	11	-1466	-43		7.11667	4.98167	-143	-1146	765	-30
7.125	4.9875	-142	-458	56	201	-556	-3	66	110		7.125	4.9875	-142	-1297	-5	43	-120	146	-57	1		7.125	4.9875	-142	50	-54	-5	1	11	158	111		7.125	4.9875	-142	-20	6	427	55	8	-1474	-44		7.125	4.9875	-142	-1147	771	-28
7.13333	4.99333	-142	-457	64	194	-548	6	66	118		7.13333	4.99333	-142	-1292	-6	42	-120	151	-45	7		7.13333	4.99333	-142	54	-60	-8	-1	14	149	113		7.13333	4.99333	-142	-20	-1	414	48	7	-1484	-48		7.13333	4.99333	-142	-1147	783	-26
7.14167	4.99917	-143	-457	53	201	-541	-10	68	121		7.14167	4.99917	-143	-1295	-6	39	-115	149	-36	11		7.14167	4.99917	-143	55	-66	-13	1	13	140	114		7.14167	4.99917	-143	-22	-12	410	48	4	-1492	-49		7.14167	4.99917	-143	-1155	787	-30
7.15	5.005	-144	-460	51	209	-540	-25	82	117		7.15	5.005	-144	-1299	-1	32	-104	142	-35	13		7.15	5.005	-144	57	-62	-16	9	10	140	115		7.15	5.005	-144	-17	-21	419	49	2	-1497	-48		7.15	5.005	-144	-1162	789	-31
7.15833	5.01083	-145	-465	62	203	-540	-30	83	107		7.15833	5.01083	-145	-1303	6	31	-92	132	-36	15		7.15833	5.01083	-145	56	-58	-14	14	6	143	115		7.15833	5.01083	-145	-15	-25	432	53	6	-1488	-44		7.15833	5.01083	-145	-1166	779	-36
7.16667	5.01667	-146	-472	64	207	-549	-27	85	101		7.16667	5.01667	-146	-1303	9	38	-86	126	-41	16		7.16667	5.01667	-146	52	-57	-6	13	1	148	120		7.16667	5.01667	-146	-15	-18	444	56	7	-1471	-44		7.16667	5.01667	-146	-1162	771	-44
7.175	5.0225	-146	-472	59	212	-552	-25	88	104		7.175	5.0225	-146	-1303	1	41	-84	132	-43	18		7.175	5.0225	-146	51	-52	-2	3	-3	154	120		7.175	5.0225	-146	-18	-4	446	44	10	-1471	-48		7.175	5.0225	-146	-1159	774	-44
7.18333	5.02833	-145	-470	40	217	-563	-26	86	113		7.18333	5.02833	-145	-1307	-3	42	-92	139	-35	15		7.18333	5.02833	-145	53	-48	2	-4	1	154	117		7.18333	5.02833	-145	-24	-1	441	32	16	-1475	-55		7.18333	5.02833	-145	-1149	772	-45
7.19167	5.03417	-143	-476	27	221	-580	-21	85	124		7.19167	5.03417	-143	-1312	-3	51	-97	144	-25	13		7.19167	5.03417	-143	47	-57	6	-2	2	151	113		7.19167	5.03417	-143	-29	-12	434	29	12	-1478	-59		7.19167	5.03417	-143	-1133	764	-44
7.2	5.04	-142	-490	14	228	-588	-16	80	121		7.2	5.04	-142	-1316	-2	50	-89	146	-23	6		7.2	5.04	-142	37	-68	9	-2	7	145	114		7.2	5.04	-142	-28	-23	424	32	8	-1470	-57		7.2	5.04	-142	-1125	751	-37
7.20833	5.04583	-142	-489	-4	237	-591	-15	74	116		7.20833	5.04583	-142	-1320	-6	44	-77	143	-32	11		7.20833	5.04583	-142	35	-82	6	-6	15	141	119		7.20833	5.04583	-142	-28	-25	421	42	10	-1469	-47		7.20833	5.04583	-142	-1124	741	-32
7.21667	5.05167	-143	-487	-2	227	-587	-13	79	112		7.21667	5.05167	-143	-1321	-7	37	-77	142	-51	13		7.21667	5.05167	-143	41	-95	7	-7	12	137	123		7.21667	5.05167	-143	-23	-22	423	69	16	-1460	-40		7.21667	5.05167	-143	-1140	743	-25
7.225	5.0575	-146	-491	15	219	-577	-7	80	115		7.225	5.0575	-146	-1320	-1	33	-91	146	-60	9		7.225	5.0575	-146	43	-93	7	-7	4	131	119		7.225	5.0575	-146	-18	-16	428	74	20	-1454	-34		7.225	5.0575	-146	-1152	755	-19
7.23333	5.06333	-149	-489	28	211	-569	-4	87	118		7.23333	5.06333	-149	-1314	5	33	-100	146	-61	9		7.23333	5.06333	-149	48	-84	2	-6	-8	127	113		7.23333	5.06333	-149	-16	-9	435	60	16	-1455	-30		7.23333	5.06333	-149	-1155	761	-8
7.24167	5.06917	-152	-480	37	201	-569	2	91	121		7.24167	5.06917	-152	-1305	2	35	-101	150	-62	9		7.24167	5.06917	-152	46	-79	-7	7	-20	127	106		7.24167	5.06917	-152	-10	1	435	44	6	-1462	-39		7.24167	5.06917	-152	-1154	767	0
7.25	5.075	-152	-467	30	195	-578	4	99	118		7.25	5.075	-152	-1299	-3	33	-102	148	-58	6		7.25	5.075	-152	34	-79	-8	27	-17	133	103		7.25	5.075	-152	-10	7	435	37	-1	-1474	-43		7.25	5.075	-152	-1149	773	2
7.25833	5.08083	-150	-460	26	199	-588	3	105	111		7.25833	5.08083	-150	-1296	3	37	-108	142	-50	5		7.25833	5.08083	-150	26	-71	-6	30	-7	141	106		7.25833	5.08083	-150	-20	3	439	30	0	-1489	-42		7.25833	5.08083	-150	-1146	763	4
7.26667	5.08667	-148	-465	35	209	-589	0	101	108		7.26667	5.08667	-148	-1291	10	45	-112	147	-46	2		7.26667	5.08667	-148	26	-59	-3	29	-3	152	109		7.26667	5.08667	-148	-30	-2	447	33	10	-1507	-41		7.26667	5.08667	-148	-1144	759	3
7.275	5.0925	-145	-476	48	228	-595	-9	95	105		7.275	5.0925	-145	-1299	11	49	-113	141	-46	-4		7.275	5.0925	-145	28	-50	0	31	1	160	108		7.275	5.0925	-145	-35	-8	450	42	16	-1519	-41		7.275	5.0925	-145	-1144	765	-5
7.28333	5.09833	-141	-489	55	233	-600	-8	95	110		7.28333	5.09833	-141	-1313	7	54	-113	132	-47	-4		7.28333	5.09833	-141	31	-40	1	36	1	167	107		7.28333	5.09833	-141	-33	-8	453	53	9	-1518	-38		7.28333	5.09833	-141	-1133	773	-16
7.29167	5.10417	-137	-489	62	230	-611	0	95	116		7.29167	5.10417	-137	-1328	4	55	-109	132	-49	1		7.29167	5.10417	-137	36	-44	2	34	-2	164	110		7.29167	5.10417	-137	-30	-6	456	53	-5	-1516	-38		7.29167	5.10417	-137	-1113	768	-17
7.3	5.11	-135	-491	61	228	-623	5	94	115		7.3	5.11	-135	-1333	-1	57	-101	136	-49	7		7.3	5.11	-135	47	-53	6	31	-1	166	105		7.3	5.11	-135	-33	-4	450	44	-15	-1516	-39		7.3	5.11	-135	-1106	764	-18
7.30833	5.11583	-133	-500	58	229	-630	-2	95	111		7.30833	5.11583	-133	-1338	-3	58	-98	143	-54	14		7.30833	5.11583	-133	50	-56	10	22	1	174	103		7.30833	5.11583	-133	-34	-4	446	38	-12	-1512	-33		7.30833	5.11583	-133	-1119	755	-24
7.31667	5.12167	-132	-495	45	222	-628	-7	98	110		7.31667	5.12167	-132	-1332	-6	61	-99	149	-57	16		7.31667	5.12167	-132	42	-55	13	14	5	177	109		7.31667	5.12167	-132	-37	-5	441	37	-6	-1507	-28		7.31667	5.12167	-132	-1135	745	-18
7.325	5.1275	-132	-488	31	210	-624	-12	97	108		7.325	5.1275	-132	-1317	-10	57	-97	153	-51	17		7.325	5.1275	-132	40	-53	7	9	9	177	110		7.325	5.1275	-132	-32	-4	441	34	-7	-1496	-36		7.325	5.1275	-132	-1150	743	0
7.33333	5.13333	-133	-479	24	194	-621	-19	98	107		7.33333	5.13333	-133	-1303	-20	52	-98	149	-45	12		7.33333	5.13333	-133	42	-45	-1	8	6	173	107		7.33333	5.13333	-133	-30	-5	441	27	-3	-1500	-45		7.33333	5.13333	-133	-1149	733	3
7.34167	5.13917	-134	-467	24	186	-626	-9	106	121		7.34167	5.13917	-134	-1309	-22	49	-93	143	-44	7		7.34167	5.13917	-134	46	-47	-3	9	0	167	105		7.34167	5.13917	-134	-20	-6	439	24	1	-1508	-45		7.34167	5.13917	-134	-1157	724	-1
7.35	5.145	-134	-477	29	185	-635	-1	104	127		7.35	5.145	-134	-1321	-25	42	-92	143	-42	12		7.35	5.145	-134	51	-54	-12	9	-3	163	105		7.35	5.145	-134	-18	-5	434	22	4	-1509	-45		7.35	5.145	-134	-1174	714	-4
7.35833	5.15083	-134	-480	28	190	-637	0	107	131		7.35833	5.15083	-134	-1325	-18	36	-99	136	-39	11		7.35833	5.15083	-134	54	-59	-20	5	-2	159	106		7.35833	5.15083	-134	-19	-2	433	25	6	-1509	-41		7.35833	5.15083	-134	-1166	720	0
7.36667	5.15667	-133	-473	24	197	-638	6	107	133		7.36667	5.15667	-133	-1328	-5	39	-101	131	-42	10		7.36667	5.15667	-133	56	-64	-20	-4	0	155	106		7.36667	5.15667	-133	-22	1	437	31	15	-1527	-43		7.36667	5.15667	-133	-1147	739	-10
7.375	5.1625	-132	-465	31	205	-639	9	115	135		7.375	5.1625	-132	-1326	3	46	-94	121	-45	13		7.375	5.1625	-132	59	-61	-15	-4	3	150	108		7.375	5.1625	-132	-24	0	432	32	10	-1541	-44		7.375	5.1625	-132	-1140	749	-33
7.38333	5.16833	-131	-465	28	209	-640	14	118	136		7.38333	5.16833	-131	-1325	9	44	-87	123	-45	30		7.38333	5.16833	-131	60	-54	-10	5	1	148	109		7.38333	5.16833	-131	-22	-5	427	29	-2	-1539	-49		7.38333	5.16833	-131	-1139	739	-46
7.39167	5.17417	-131	-475	19	210	-646	26	116	132		7.39167	5.17417	-131	-1315	11	41	-78	138	-39	40		7.39167	5.17417	-131	52	-56	-10	7	3	152	112		7.39167	5.17417	-131	-20	-9	419	30	-5	-1537	-56		7.39167	5.17417	-131	-1146	724	-42
7.4	5.18	-131	-486	13	202	-663	30	110	132		7.4	5.18	-131	-1311	16	46	-72	144	-32	39		7.4	5.18	-131	51	-53	-14	8	11	154	117		7.4	5.18	-131	-13	-21	420	26	-4	-1538	-64		7.4	5.18	-131	-1161	717	-40
7.40833	5.18583	-130	-505	10	201	-673	26	110	136		7.40833	5.18583	-130	-1318	23	41	-74	142	-32	31		7.40833	5.18583	-130	54	-51	-10	14	16	151	119		7.40833	5.18583	-130	-10	-21	430	24	-1	-1535	-68		7.40833	5.18583	-130	-1163	726	-41
7.41667	5.19167	-130	-514	23	204	-672	16	114	141		7.41667	5.19167	-130	-1316	32	46	-79	137	-33	26		7.41667	5.19167	-130	53	-58	1	15	20	150	120		7.41667	5.19167	-130	-13	-6	438	25	-7	-1527	-63		7.41667	5.19167	-130	-1172	721	-47
7.425	5.1975	-131	-506	44	203	-668	17	114	134		7.425	5.1975	-131	-1307	24	60	-76	140	-32	27		7.425	5.1975	-131	55	-61	9	11	17	147	115		7.425	5.1975	-131	-18	3	446	20	-13	-1520	-53		7.425	5.1975	-131	-1163	713	-59
7.43333	5.20333	-132	-493	58	200	-668	14	109	128		7.43333	5.20333	-132	-1316	19	67	-76	148	-37	26		7.43333	5.20333	-132	59	-55	12	14	8	150	114		7.43333	5.20333	-132	-24	6	456	12	-10	-1527	-45		7.43333	5.20333	-132	-1146	714	-59
7.44167	5.20917	-133	-488	57	202	-672	9	108	118		7.44167	5.20917	-133	-1318	15	74	-86	150	-43	30		7.44167	5.20917	-133	59	-58	11	15	0	151	116		7.44167	5.20917	-133	-27	3	464	16	-9	-1531	-46		7.44167	5.20917	-133	-1147	712	-46
7.45	5.215	-134	-483	50	206	-676	-2	109	115		7.45	5.215	-134	-1314	13	78	-96	143	-47	33		7.45	5.215	-134	59	-59	10	13	-2	144	114		7.45	5.215	-134	-19	6	462	20	-12	-1531	-55		7.45	5.215	-134	-1151	707	-34
7.45833	5.22083	-135	-493	44	205	-685	-7	114	117		7.45833	5.22083	-135	-1310	15	78	-103	138	-48	29		7.45833	5.22083	-135	57	-63	6	21	0	150	113		7.45833	5.22083	-135	-8	5	457	17	-18	-1531	-58		7.45833	5.22083	-135	-1164	704	-30
7.46667	5.22667	-136	-489	39	203	-685	-6	118	118		7.46667	5.22667	-136	-1309	21	81	-104	138	-49	23		7.46667	5.22667	-136	50	-64	2	26	5	156	112		7.46667	5.22667	-136	0	-1	445	10	-20	-1521	-53		7.46667	5.22667	-136	-1169	711	-37
7.475	5.2325	-136	-485	34	206	-679	-3	125	114		7.475	5.2325	-136	-1320	28	83	-101	136	-48	19		7.475	5.2325	-136	42	-71	3	22	17	164	114		7.475	5.2325	-136	-7	-11	442	6	-19	-1523	-48		7.475	5.2325	-136	-1158	722	-39
7.48333	5.23833	-134	-493	29	217	-684	-4	120	113		7.48333	5.23833	-134	-1333	32	82	-91	135	-46	16		7.48333	5.23833	-134	36	-70	-2	19	24	174	121		7.48333	5.23833	-134	-16	-13	447	8	-18	-1533	-46		7.48333	5.23833	-134	-1155	740	-40
7.49167	5.24417	-131	-496	22	224	-694	-3	115	113		7.49167	5.24417	-131	-1337	31	78	-81	144	-44	16		7.49167	5.24417	-131	37	-67	-5	22	20	177	127		7.49167	5.24417	-131	-20	-10	457	16	-11	-1533	-44		7.49167	5.24417	-131	-1155	752	-40
7.5	5.25	-129	-505	22	230	-702	7	112	116		7.5	5.25	-129	-1340	31	71	-78	151	-47	14		7.5	5.25	-129	43	-66	-2	28	15	168	136		7.5	5.25	-129	-21	-6	462	30	-6	-1526	-48		7.5	5.25	-129	-1147	748	-35
7.50833	5.25583	-128	-503	24	226	-699	17	102	115		7.50833	5.25583	-128	-1348	35	70	-77	153	-48	16		7.50833	5.25583	-128	46	-59	3	29	9	162	146		7.50833	5.25583	-128	-23	-3	458	57	-7	-1514	-58		7.50833	5.25583	-128	-1142	744	-25
7.51667	5.26167	-128	-491	27	220	-695	23	103	120		7.51667	5.26167	-128	-1353	37	81	-82	158	-41	22		7.51667	5.26167	-128	47	-51	6	22	4	155	149		7.51667	5.26167	-128	-8	-9	456	54	-7	-1513	-57		7.51667	5.26167	-128	-1141	739	-19
7.525	5.2675	-129	-486	25	210	-704	27	110	133		7.525	5.2675	-129	-1353	33	84	-84	161	-41	24		7.525	5.2675	-129	46	-53	8	14	1	146	138		7.525	5.2675	-129	0	-20	456	42	-7	-1514	-56		7.525	5.2675	-129	-1143	724	-19
7.53333	5.27333	-130	-492	26	208	-716	30	112	142		7.53333	5.27333	-130	-1350	31	79	-86	156	-42	21		7.53333	5.27333	-130	46	-53	4	16	-1	141	125		7.53333	5.27333	-130	2	-23	456	28	-8	-1514	-57		7.53333	5.27333	-130	-1146	710	-19
7.54167	5.27917	-130	-493	33	212	-719	28	113	132		7.54167	5.27917	-130	-1343	30	75	-88	159	-47	15		7.54167	5.27917	-130	49	-54	1	19	-4	138	119		7.54167	5.27917	-130	0	-26	461	25	-6	-1524	-61		7.54167	5.27917	-130	-1147	706	-19
7.55	5.285	-128	-491	38	224	-715	19	113	120		7.55	5.285	-128	-1340	25	74	-90	160	-55	15		7.55	5.285	-128	61	-54	4	19	0	141	114		7.55	5.285	-128	-7	-28	461	31	0	-1530	-62		7.55	5.285	-128	-1154	702	-24
7.55833	5.29083	-126	-501	46	233	-707	17	115	111		7.55833	5.29083	-126	-1345	18	70	-90	157	-63	18		7.55833	5.29083	-126	58	-52	3	14	14	145	121		7.55833	5.29083	-126	-11	-32	458	32	1	-1524	-67		7.55833	5.29083	-126	-1142	705	-27
7.56667	5.29667	-124	-512	47	236	-711	21	105	104		7.56667	5.29667	-124	-1347	14	69	-90	151	-66	19		7.56667	5.29667	-124	51	-45	2	17	18	154	125		7.56667	5.29667	-124	-11	-35	459	30	-1	-1521	-63		7.56667	5.29667	-124	-1138	719	-23
7.575	5.3025	-122	-514	37	239	-712	30	103	110		7.575	5.3025	-122	-1340	10	67	-92	144	-62	13		7.575	5.3025	-122	50	-39	-3	14	16	159	128		7.575	5.3025	-122	-11	-32	457	20	1	-1523	-58		7.575	5.3025	-122	-1146	726	-20
[truncated: 4,491 more rows]
[truncated: 15 more columns]

## Sheet: Fig S1 and S2 - ESI-MS
Master	Description	Contaminant	Cont_Hum	Coverage	# Peptides	# PSMs	# Unique Peptides	# Protein Groups	# AAs	MW [kDa]	calc. pI	Protein FDR Confidence Sequest HT	Exp. q-value Sequest HT	Score Sequest HT	# Peptides Sequest HT
[truncated: 2,357 more rows]

[truncated: 7 more sheets: Fig S3 - SEC, Fig S4 - ELISA, Fig S5 - FL, CD, Fig S6 - FL, Fig S7 - DLS, Fig S8 - FL, Fig S9 - HP-FL]
